# Supplementary material for: Descriptions of five new species of the salamander genus Chiropterotriton (Caudata: Plethodontidae) from eastern Mexico and the status of three currently recognized taxa
Source: PeerJ. 2020 May 26;8:e8800. doi: 10.7717/peerj.8800 (PMC7258950; doi:10.7717/peerj.8800)
Supplement: Supplemental Information 1 [file peerj-08-8800-s001.fas]

>IBH30987ceronorum_COI
CACCTTATATTTAATCTTTGGTGTTTGGGCTGGTATAGTTGGCACTGCTT
TAAGTATTTTAATTCGTACTGAATTAGGACAACCTGGGCCGTTTTTAGGT
AATGATCAAATTTATAATGTAGTTGTTACTGCTCATGCTTTTGTAATAAT
TTTTTTTATAGTTATACCTATTATAATTGGAGGATTTGGAAATTGACTTT
TGCCATTGATGATTGGTGCACCAGATATGGCTTTTCCACGAATAAATAAT
ATAAGTTTTTGGCTTCTTCCCCCTTCTCTTTTATTATTGCTAGCGTCTTC
TGGGGTTGAAGCTGGTGCTGGCACTGGTTGAACTGTTTATCCCCCACTTG
CTGGTAACTTGGCTCATGCCGGAGCATCTGTAGATCTTACTATCTTTTCT
CTTCATCTTGCTGGGATTTCATCTATTCTTGGAGCAATTAATTTTATTAC
AACCTCAGTTAATATAAAACCTTCTTCAATATCACAATATCAAACTCCTT
TATTTGTGTGGTCTGTTTTAATTACGGCCATTTTGTTGTTACTTTCTTTA
CCAGTGCTTGCAGCAGGGATTACAATATTATTAACAGATCGAAATCTTAA
TACCACTTTCTTTGATCCTGCCGGAGGAGGGGACCCGGTACTGTATCAAC
ATCTTTTC

>IBH30988ceronorum_COI
CACCTTATATTTAATCTTTGGTGTTTGGGCTGGTATAGTTGGCACTGCTT
TAAGTATTTTAATTCGTACTGAATTAGGACAACCTGGGCCGTTTTTAGGT
AATGATCAAATTTATAATGTAGTTGTTACTGCTCATGCTTTTGTAATAAT
TTTTTTTATAGTTATACCTATTATAATTGGAGGATTTGGAAATTGACTTT
TGCCATTGATGATTGGTGCACCAGATATGGCTTTTCCACGAATAAATAAT
ATAAGTTTTTGGCTTCTTCCCCCTTCTCTTTTATTATTGCTAGCGTCTTC
TGGGGTTGAAGCTGGTGCTGGCACTGGTTGAACTGTTTATCCCCCACTTG
CTGGTAACTTGGCTCATGCCGGAGCATCTGTAGATCTTACTATCTTTTCT
CTTCATCTTGCTGGGATTTCATCTATTCTTGGAGCAATTAATTTTATTAC
AACCTCAGTTAATATAAAACCTTCTTCAATATCACAATATCAAACTCCTT
TATTTGTGTGGTCTGTTTTAATTACGGCCATTTTGTTGTTACTTTCTTTA
CCAGTGCTTGCAGCAGGGATTACAATATTATTAACAGATCGAAATCTTAA
TACCACTTTCTTTGATCCTGCCGGAGGAGGGGACCCGGTACTGTATCAAC
ATCTTTTC

>IBH29575infernalis_COI
CACCCTTTACTTACTGTTCGGTGTATGAGCTGGAATAATTGGAATAGCCT
TAAGCCTTTTAATCCGAACAGAACTTAGTCAACCAGGTACACTTATTGGA
GATGACCAAGTCTATAATGTAGTAGTAACTGCTCATGCTTTTGTAATAAT
TTTTTTCATGGTTATACCTATTATAATTGGTGGCTTCGGTAACTGACTTC
TACCACTAATAATTGGTGCTCCAGATATAGCCTTTCCACGAATAAATAAT
ATAAGCTTCTGACTCCTACCCCCGTCCTTTTTATTATTACTAGCCTCTTC
TGTTGTAGAAGCTGGAGCTGGTACTGGCTGAACAGTATATCCCCCATTAT
CCGGAAATTTAGCTCACGCAGGAGCCTCTGTAGACCTCACTATCTTTTCA
CTCCATCTTGCTGGAGTATCATCTATCCTGGGCGCAATTAATTTCATTAC
AACCTCAACTAATATAAAACCACCATCAATATCACAATATCATACACCTC
TTTTCGTATGATCTGTTTTAATTACAGCTATTTTACTATTACTTTCTTTA
CCCGTACTTGCCGCAGGCATTACAATATTACTTACAGACCGAAATCTTAA
CACTACCTTCTTTGACCCATCCGGAGGAGGAGACCCTGTATTATACCAAC
ACCTTTTT

>IBH31035perotensis_COI
CACCTTATATTTAATCTTTGGTGTTTGGGCTGGTATAGTTGGTACTGCTT
TAAGTATTTTAATTCGTACTGAATTAGGACAACCTGGGCCGTTTTTAGGT
AATGATCAAATTTATAATGTAGTTGTTACTGCTCATGCTTTTGTAATAAT
TTTTTTTATAGTTATGCCCATTATAATTGGGGGATTTGGAAATTGACTTT
TGCCATTAATGATTGGTGCACCAGATATGGCTTTTCCACGAATAAATAAT
ATAAGTTTTTGGCTTCTTCCCCCTTCTCTTTTATTATTGCTAGCATCTTC
TGGAGTTGAAGCTGGTGCTGGCACTGGTTGAACTGTTTATCCTCCACTTG
CTGGTAATTTAGCTCATGCCGGAGCATCTGTAGATCTTACTATCTTTTCT
CTTCATCTCGCTGGGATTTCATCTATTCTTGGAGCGATTAATTTTATTAC
AACCTCAGTTAATATAAAACCTTCTTCAATATCACAATATCAAACCCCTT
TGTTTGTATGGTCTGTTTTAATTACAGCCATTTTGCTATTGCTTTCTTTA
CCAGTGCTTGCAGCAGGAATTACAATATTACTGACGGATCGAAATCTTAA
TACTACTTTCTTTGATCCTGCTGGAGGGGGGGACCCAGTACTGTATCAAC
ATCTTTTC

>IBH31039perotensis_COI
CACCTTATATTTAATCTTTGGTGTTTGGGCTGGTATAGTTGGTACTGCTT
TAAGTATTTTAATTCGTACTGAATTAGGACAACCTGGGCCGTTTTTAGGT
AATGATCAAATTTATAATGTAGTTGTTACTGCTCATGCTTTTGTAATAAT
TTTTTTTATAGTTATGCCCATTATAATTGGGGGATTTGGAAATTGACTTT
TGCCATTAATGATTGGTGCACCAGATATGGCTTTTCCACGAATAAATAAT
ATAAGTTTTTGGCTTCTTCCCCCTTCTCTTTTATTATTGCTAGCATCTTC
TGGAGTTGAAGCTGGTGCTGGCACTGGTTGAACTGTTTATCCTCCACTTG
CTGGTAATTTAGCTCATGCCGGAGCATCTGTAGATCTTACTATCTTTTCT
CTTCATCTCGCTGGGATTTCATCTATTCTTGGAGCAATTAATTTTATTAC
AACCTCAGTTAATATAAAACCTTCTTCAATGTCACAATATCAAACCCCTT
TGTTTGTATGGTCTGTTTTAATTACAGCCATTTTGCTATTGCTTTCTTTA
CCAGTGCTTGCAGCAGGAATTACAATATTACTGACGGATCGAAATCTTAA
TACTACTTTCTTTGATCCTGCTGGAGGGGGGGACCCAGTACTGTATCAAC
ATCTTTTC

>IBH31030totonacus_COI
CACCTTATATTTAATCTTTGGTGTTTGGGCTGGTATAGTTGGTACTGCTT
TAAGTATTTTAATTCGTACTGAATTAGGACAACCTGGTCCGTTTTTAGGT
AATGATCAAATTTATAATGTAGTTGTTACTGCTCATGCTTTTGTGATAAT
TTTTTTTATAATTATGCCTATTATAATTGGGGGATTTGGAAATTGACTTT
TACCATTAATGATTGGTGCACCAGATATAGCTTTTCCACGAATAAATAAT
ATAAGTTTTTGGCTTCTTCCCCCTTCTCTTTTATTATTGCTAGCGTCTTC
TGGAGTTGAAGCTGGTGCTGGCACTGGTTGAACTGTTTATCCTCCACTTG
CTGGTAATTTGGCTCATGCCGGAGCATCTGTAGATCTTACTATCTTCTCT
CTTCATCTTGCTGGGGTTTCATCTATTCTTGGGGCAATTAATTTTATTAC
AACTTCAGTCAATATAAAACCTTCTTCAATATCACAATATCAAACCCCCT
TATTTGTATGGTCCGTTTTAATTACAGCCATTTTGCTATTGCTTTCTTTA
CCAGTGCTTGCAGCAGGGATTACAATATTACTAACGGATCGAAATCTTAA
TACCACTTTCTTTGATCCTGCTGGAGGGGGGGACCCAGTACTATATCAAC
ATCTTTTC

>IBH31031Ctotonacus_COI
CACCTTATATTTAATCTTTGGTGTTTGGGCTGGTATAGTTGGTACTGCTT
TAAGTATTTTAATTCGTACTGAATTAGGACAACCTGGTCCGTTTTTAGGT
AATGATCAAATTTATAATGTAGTTGTTACTGCTCATGCTTTTGTGATAAT
TTTTTTTATAATTATGCCTATTATAATTGGGGGATTTGGAAATTGACTTT
TACCATTAATGATTGGTGCACCAGATATAGCTTTTCCACGAATAAATAAT
ATAAGTTTTTGGCTTCTTCCCCCTTCTCTTTTATTATTGCTAGCGTCTTC
TGGAGTTGAAGCTGGTGCTGGCACTGGTTGAACTGTTTATCCTCCACTTG
CTGGTAATTTGGCTCATGCCGGAGCATCTGTAGATCTTACTATCTTCTCT
CTTCATCTTGCTGGGGTTTCATCTATTCTTGGGGCAATTAATTTTATTAC
AACTTCAGTCAATATAAAACCTTCTTCAATATCACAATATCAAACCCCCT
TATTTGTATGGTCCGTTTTAATTACAGCCATTTTGCTATTGCTTTCTTTA
CCAGTGCTTGCAGCAGGGATTACAATATTACTAACGGATCGAAATCTTAA
TACCACTTTCTTTGATCCTGCTGGAGGGGGGGACCCAGTACTATATCAAC
ATCTTTTC

>IBH22847arboreus_L2
AGAAGAGGAAAGTCGTAACATGGTAAGCCTACCGGAAGGTGGTCTTGGAA
TCAGAATATAGCTTAACAAAAGCATTTTGCTTACACCAAAAAAATATCCT
ATGGATTATTCTGACACTGTAAATTTAGCCTATCTTTTTCCTTTTCACAC
ATCGAAATTAAACCATTTAAACTACGTTAGTATGAGTGACAGAAAACCTC
TTAGCGCAATAAATAAAGTACTGTAAAGGAAAAATGAAATAGAAATTAAA
TAATACATAAAAGTATAATAAAGCAAAGATAAATACTTATACCTTTTGCA
TAATAATCTAGCAAGTCTACACCAACAAAAATATTTATGCCGGAAACCCC
GAAACCAAACGAGCTACCTTAGAGCTGTATATGAACATAACCCTTCTCTG
TAGCAAAAGAGAGGGAGGACTATAAGGTAGAGGTGAAATACCAAACGAGT
ATGGAAATAGCTGGTTATTTGGGAATGAATTAAGTTCAACTTAAAATGAA
TATACCCACAAGGTAACATAACATTTTCAGTATAATAAATTAGGGTACAG
CCTATTTTATAAAGGAAACAGCCTATATACATGAATAAAGATTATAATTT
AATTAATAACTGAGTAGGCCTAAAAGCAGCCACCAATAAAAGCGTCACAG
CTTGATCATAAACTATAAAATATTTAAATAAATTATCTAAATTCAATCAA
CAACCAAATTAATCTATTTATAGATWAACTACTACTAGAATGAGTAATAA
GGAATCCCTCTAGATACACATGTAAATCAAAATGAACTCCATTGATAATT
AACGAAAACATTCGTTCTCACAAGAAGCTAAATTAAATTTATCGTTAACC
CAACACAGGTGTATAAAAGAAAGACTTAAAGTTTAAGAAGGAACTCGGCA
AACCCAGGCTCCGCCTGTTTACCAAAAACATCGCCTTTCGATAAATTAAT
ATGAAAGGTCCTGCCTGCCCAGTGATACATTTTAACGGCCGCGGTATTAT
GACCGTGCAAAGGTAGCATAATCACTTGTCTTTTAAATTAGGACTAGCAT
GAATGGCAAAACGAAAGCCTAACTGTCTCCTTAGACTAGTCAATGAAATT
GATCTTCTCGTGCAGAAGCGAGAATACAACTATAAGACGAGAAGACCCTG
TGGAGCTTAAAAATAAAATTATATAGACATTTATAATAATATTAAATTTA
GGTTGGGGCGACCGTGAAGTAAAATATAACCCTCAAGACAACAATTAGAA
GGACACTTCAGACAAAATAAAATTTATACATTGACCCAATAATGATCAAC
GAACCAAGTTACCCCAGGGATAACAGCGCAATCCATTCCCAAAGCCCATA
TCGACGAATGGGTTTACGACCTCGATGTTGGATCAGGACCCCCAAATGGT
GCAACAACTATTAAAGGTTCGTTGTCAACGATAAA

>IBH30987ceronorum_L2
AGAAGAGGAAAGTCGTAACATGGTAAGTCTACCGGAAGGTGGCCTTGGAA
TCAGAGTATAGCTTAATAAAAGCATTTTGTTTACACCAAAAAAATATCCC
TTTAGATTATTCTGATATTATAAATCTAGCCTAATATTTTATCCCCTTTT
ACCCACCCTATAAATCATTTAAATATACTAGTATGAGTGACAGAAAATAT
ATAAGCGCAATAAATATAGTACTGCAAAGGAAAGATGAAATAGAAATTAA
ATAAACAATAAAAATATAATAAAGCAAAGATTAATACTTGTACCTTTTGC
ATAATGGTCTAGCAAGTTTAACCCAACAAAAATATTTATGTTAGAATCCC
CGAAACCAAACGAGCTACCTTAAGGCAAATAATAATCTATCTCTGTGGCA
AAAGAGAAAGAAGACCCTGAGGTAGAGGCGAAAAACCAAACGAGCTTGGA
GATATCTGGTTACTTGGGAAATGAATTAAGTTCAACTAAAAGTAAAATTA
CCCAGAAGGACAAAATACTTTTAATATAATAAACTAGGGTACAGCCTATT
TTATAAAGGAGACAGCCTATAAAAATGAATAAAGATATAAAATTATAACA
AAGTAGGCCTAAAAGCAGCCATCAAAAAAGCGTCATAGCTTAATTATATA
ATTAAATTATTTTAATAGATAATCTAAATTCACTTAAACAACCAAGTTAA
TCTATTTATAGATAAACTACTACTAGAATTAGTAATAAGGAATACCTCTT
AATACACATGTAAATCAGAACGAACCATCACTGATACCTAACGAAAATAT
TTACTTTAACTGGAATTTAAATTCTATTAAACGTTCATCCAACACAGGCG
TATAAAAGAAAGACTTAAAGCTTAAGAAGGAACTCGGCAAACTCAGGCTT
CGCCTGTTTACCAAAAACATCGCCTTTCGATAAATAAACATGAAAGGTCC
TGCCTGCCCAGTGATAATTAATTTAACGGCCGCGGTATTATGACCGTGCA
AAGGTAGCATAATCACTTGTCTTTTAAATCAAGACCAGTATGAATGGCAA
AACGAAAGCCTAACTGTCTCCTTAAGTTAGTCAATGAAATTGATTTTCTC
GTGCAGAAGCGAGAATATAAATATAAGACGAGAAGACCCTGTGGAGCTTT
AAAATAATATTATATAAGCATCTTATAATAATCTTAAGTTTAGGTTGGGG
CGACCATGAGGTAAAATAAAACCCTCAAGACAATAACTAGAAGTACTCTT
CAAATAAAAAGTAATACCTACATATGACCCAATAATGATCAACGAACCAA
GTTACCCCAGGGATAACAGCGCAATCCATTCCTAAAGTTCATATCAACGA
ATGGGTTTACGACCTCGATGTTGGATCAGGACACCCCAATGGTGCAACAA
CTATTAAAGGTT

>IBH30988ceronorum_L2
AGAAGAGGAAAGTCGTAACATGGTAAGTCTACCGGAAGGTGGCCTTGGAA
TCAGAGTATAGCTTAATAAAAGCATTTTGTTTACACCAAAAAAATATCCC
TTTAGATTATTCTGATATTATAAATCTAGCCTAATATTTTATCCCCTTTT
ACCCACCCTATAAATCATTTAAATATACTAGTATGAGTGACAGAAAATAT
ATAAGCGCAATAAATATAGTACTGCAAAGGAAAGATGAAATAGAAATTAA
ATAAACAATAAAAATATAATAAAGCAAAGATTAATACTTGTACCTTTTGC
ATAATGGTCTAGCAAGTTTAACCCAACAAAAATATTTATGTTAGAATCCC
CGAAACCAAACGAGCTACCTTAAGGCAAATAATAATCTATCTCTGTGGCA
AAAGAGAAAGAAGACCCTGAGGTAGAGGCGAAAAACCAAACGAGCTTGGA
GATATCTGGTTACTTGGGAAATGAATTAAGTTCAACTAAAAGTAAAATTA
CCCAGAAGGACAAAATACTTTTAATATAATAAACTAGGGTACAGCCTATT
TTATAAAGGAGACAGCCTATAAAAATGAATAAAGATATAAAATTATAACA
AAGTAGGCCTAAAAGCAGCCATCAAAAAAGCGTCATAGCTTAATTATATA
ATTAAATTATTTTAATAGATAATCTAAATTCACTTAAACAACCAAGTTAA
TCTATTTATAGATAAACTACTACTAGAATTAGTAATAAGGAATACCTCTT
AATACACATGTAAATCAGAACGAACCATCACTGATACCTAACGAAAATAT
TTACTTTAACTGGAATTTAAATTCTATTAAACGTTCATCCAACACAGGCG
TATAAAAGAAAGACTTAAAGCTTAAGAAGGAACTCGGCAAACTCAGGCTT
CGCCTGTTTACCAAAAACATCGCCTTTCGATAAATAAACATGAAAGGTCC
TGCCTGCCCAGTGATAATTAATTTAACGGCCGCGGTATTATGACCGTGCA
AAGGTAGCATAATCACTTGTCTTTTAAATCAAGACCAGTATGAATGGCAA
AACGAAAGCCTAACTGTCTCCTTAAGTTAGTCAATGAAATTGATTTTCTC
GTGCAGAAGCGAGAATATAAATATAAGACGAGAAGACCCTGTGGAGCTTT
AAAATAATATTATATAAGCATCTTATAATAATCTTAAGTTTAGGTTGGGG
CGACCATGAGGTAAAATAAAACCCTCAAGACAATAACTAGAAGTACTCTT
CAAATAAAAAGTAATACCTACATATGACCCAATAATGATCAACGAACCAA
GTTACCCCAGGGATAACAGCGCAATCCATTCCTAAAGTTCATATCAACGA
ATGGGTTTACGACCTCGATGTTGGATCAGGACACCCCAATGGTGCAACAA
CTATTAAAGGTTC

>IBH22736chiropterus_L2
AGAAGAGGAAAGTCGTAACATGGTAAGTCTACCGGAAGGTGGCCTTGGAA
TCAGAATATAGCTTAATAAAAGCCTTTTGTTTACACCAAAAAAATATCCT
TTAGATTATTCTGATACTATTAAACTAGCCTATACCTTATTTTACTCTTC
CTATCTTAATAAATCATTTGAATATACTAGTATGAGTGACAAAAAATATG
TTAAGCGCAATAAATTTAGTACTGTAAAGGAAAGATGAAATAGAAATTAA
AAAATATAAAAGTATAATAAAGCAAAGATTAACACCTATACCTTTTGCAT
AATGGTCTAGCAAGTTTAACCTAACAAAAATACCTAAAGCTGGAACCCCC
GAAACCAAACGAGCTACCTTAAGGCAAATTAAATATCTTTCTCTGTGGCA
AAAGAGAAAGAAAGACTCACAGGTAGAGGCGAAAAACCAAACGAGTTTGG
AGATAGCTGGTTGCTTGGGAATGAATTAAGTTCAACTAAAAGTAATATTA
CCAATAAGGACTCATAAAGCTTTTAATATAATAAACTAGGGTACAGCCTA
TTTTATAAAGGGAACAGCCTATAAAAATAAATAAAGATACAAAATTATAA
TTAAGTAGGCCTAAAAGCAGCCACCAGAAAATAGCGTCATAGCTTTATCA
TATAATTAAACTATTTTAATATATAATCTAAATTTATTTAAATAATCAAG
CCAATCTATTAATAGATAAACTACTACTAGAATAAGTAATAAGGGTTACC
TCATAATACATGTGTAAATCAAAACGAACTATCACTGATAATTAACGAAA
ATATTTGATTTAACTAGAACTTAATTTTTTTTAAATCGTTTACCCAACAC
AGGAGTATAAAAGAAAGACTTAAAACTTAAGAAGGAACTCGGCAAACCCA
GGCTTCGCCTGTTTACCAAAAACATCGCCTTTTGATAAATAAATATAAAA
GGTCCTGCCTGCCCAGTGATAATTATTCAACGGCCGCGGTATTATGACCG
TGCAAAGGTAGCATAATCACTTGTCTTTTAAATTAAGACCAGCATGAATG
GCAAGACGAAAGCCTAACTGTCTCCTTAAGTTAGTCAATGAAATTGATCT
TCTCGTGCAGAAGCGAGAATATATATATAAGACGAGAAGACCCTGTGGAG
TTTTAAAATAATATTATATAAATATCTTATAATAATATGGTTTTTAGGTT
GGGGCGACCATGAGGTAAAAAAAACCCCTCAAGATAATAATTAGAAGGAC
ACTTCAAATAAAAAGTAATACTTATGCATGACCCAAAAATGATCAACGAA
CCAAGTTACCCCAGGGATAACAGCGCAATCCATTTCTAAAGCTCATATTA
ACAAATGGGTTTACGACCTCGATGTTGGATCAGGACACCCAAATGGTGCA
ACAGCTATTAAAGGTTCGTTGTCAACGAT

>IBH30088chiropterus_L2
GAAGAGGAAGTCGTAACATGGTAAGTCTACCGGAAGGTGGCCTTGGAATC
AGAATATAGCTTAATAAAAGCCTTTTGTTTACACCAAAAAAATATCCTTT
AGATTATTCTGATACTATTAAACTAGCCTATACCTTATTTTACTCTTCCT
ATCTAATAAATCATTTGAATATACTAGTATGAGTGACAAAAAATATGTTA
AGCGCAATAAATTTAGTACTGTAAAGGAAAGATGAAATAGAAATTAAAAA
ATATAAAAGTATAATAAAGCAAAGATTAACACCTATACCTTTTGCATAAT
GGTCTAGCAAGTTTAACCTAACAAAAATACCTAAAGCTGGAACCCCCGAA
ACCAAACGAGCTACCTTAAGGCAAATTAAATATCTTTCTCTGTGGCAAAA
GAGAAAGAAAGACTCACAGGTAGAGGCGAAAAACCAAACGAGTTTGGAGA
TAGCTGGTTGCTTGGGAATGAATTAAGTTCAACTAAAAGTAATATTACCA
ATAAGGACTCATAAAGCTTTTAATATAATAAACTAGGGTACAGCCTATTT
TATAAAGGGAACAGCCTATAAAAATAAATAAAGATACAAAATTATAATTA
AGTAGGCCTAAAAGCAGCCACCAGAAAATAGCGTCATAGCTTTATCATAT
AATTAAACTATTCTAATATATAATCTAAATTTATTTAAATAATCAAGCCA
ATCTATTAATAGATGAACTACTACTAGAATAAGTAATAAGGGTTACCTCA
TAATACATGTGTAAATCAAAACGAACTATCACTGATAATTAACGAAAATA
TTTGATTTAACTAGAACTTAATTTTTTTAAATCGTTTACCCAACACAGGA
GTATAAAAGAAAGACTTAAAACTTAAGAAGGAACTCGGCAAGCCCGGGCT
TCGCCTGTTTACCAAAAACATCGCCTTTTGATAAATAAATATAAAAGGTC
CTGCCTGCCCAGTGATAATTATTCAACGGCCGCGGTATTATGACCGTGCA
AAGGTAGCATAATCACTTGTCTTTTAAATTAAGACCAGCATGAATGGCAA
GACGAAAGCCTAACTGTCTCCTTGAGTTAGTCAATGAAATTGATCTTCTC
GTGCAGAAGCGAGAATATATATATAAGACGAGAAGACCCTGTGGAGTTTT
AAAATAATATTATGTAAATACCTTATAATAATATGGTTTTTAGGTTGGGG
CGACCATGAGGTAAAAAAAACCCCTCAAGATAATAATTAGAAGGACACTT
CAAATAAAAAGTAATACTTATGCATGACCCAAAAATGATCAACGAACCAA
GTTACCCCAGGGATAACAGCGCAATCCATTTCTAAAGCTCATATTAACAA
ATGGGTTTACGACCTCGATGTTGGATCAGGACACCCAAATGGTGCAACAG
CTATTAAAGGTTCGTTGTCAACGA

>IBH22550chiropterus_L2
GAAGAGGAAGTCGTAACATGGTAAGTCTACCGGAAGGTGGCCTTGGAAT
CAGAATATAGCTTAATAAAAGCCTTTTGTTTACACCAAAAAAATATCCTT
TAGATTATTCTGATACTATTAAACTAGCCTATACCTTATTTTACTCTTCC
TATCTTAATAAATCATTTGAATATACTAGTATGAGTGACAAAAAATATGT
TAAGCGCAATAAATTTAGTACTGTAAAGGAAAGATGAAATAGAAATTAAA
AAAATATAAAAGTATAATAAAGCAAAGATTAACACCTATACCTTTTGCAT
AATGGTCTAGCAAGTTTAACCTAACAAAAATACCTAAAGCTGGAACCCCC
GAAACCAAACGAGCTACCTTAAGGCAAATTAAATATCTATCTCTGTGGCA
AAAGAGAAAGAAAGACTCACAGGTAGAGGCGAAAAACCAAACGAGTTTGG
AGATAGCTGGTTGCTTGGGAATGAATTAAGTTCAACTAAAAGTAATATTA
CCAATAAGGACTCATAAAGCTTTTAATATAATAAACTAGGGTACAGCCTA
TTTTATAAAGGGAACAGCCTATAAAAATAAATAAAGATACAAAATTATAA
TTAAGTAGGCCTAAAAGCAGCCACCAGAAAATAGCGTCATAGCTTTATCA
TATAATTAAACTATTTTAATATATAATCTAAATTTATTTAAATAATCAAG
CCAATCTATTAATAGATAAACTACTACTAGAATAAGTAATAAGGGTTACC
TCATAATACATGTGTAAATCAAAACGAACTATCACTGATAATTAACGAAA
ATATTTGATTTAACTAGAACTTAATTTTTTTAAATCGTTTACCCAACACA
GGAGTATAAAAGAAAGACTTAAAACTTAAGAAGGAACTCGGCAAACCCAG
GCTTCGCCTGTTTACCAAAAACATCGCCTTTTGATAAATAAATATAAAAG
GTCCTGCCTGCCCAGTGATAATTATTCAACGGCCGCGGTATTATGACCGT
GCAAAGGTAGCATAATCACTTGTCTTCTAAATTAAGACCAGCATGAATGG
CAAGACGAAAGCCTAACTGTCTCCTTAAGTTAGTCAATGAAATTGATCTT
CTCGTGCAGAAGCGAGAATATATATATAAGACGAGAAGACCCTGTGGAGT
TTTAAAATAATATTATATAAATATCTTATAATAATGTGGTTTTTAGGTTG
GGGCGACCATGAGGTAAAAAAAACCCCTCAAGATAATAATTAGAAGGACA
CTTCAAATAAAAAGTAATACTTATGCATGACCCAAAAATGATCAACGAAC
CAAGTTACCCCAGGGATAACAGCGCAATCCATTTCTAAAGCTCATATTAA
CAAATGGGTTTACGACCTCGATGTTGGATCAGGACACCCAAATGGTGCAA
CAGCTATTAAAGGTTCGTTGTCAACGA

>IBH28195chondrostega_L2
AGAAGAGGAAAGTCGTAACATGGTAAGCCTACCGGAAGGTGGTCTTGGAA
CAGAATATAGCTTAACTAAAGCATTTTGCTTACACCAAAAAAATATCCTA
CAGATTATTCTGATACTGTAAACTTAGCCTATCTTCACATCTGTATATTT
AATAATTAAATCATTTATATATGTTAGTATGAGCGACAGAAAACTTATTA
GCGCAATAAATAAAGTACTGTAAAGGAAAAATGAAATAGAATTTAAATAA
CCACAAAAGAACAATAAAGTAAAGATTAATACTTTTACCTTTTGCATAAT
GGTCTAGCAAGTCTAACCCAACAGAAATATTTAAGCCGGAAACCCCGAAA
CCAAACGAGCTACCTTAAAGCAACACCCTAAATTTACTCTCTGTAGCAAA
AGAGAGTAAAAGACTTTAAGGTAGAGGCGAAAAACCAAACGAGTATGGTG
ATAGCTGGTTACTTAGAAATGAATTAAGTTCAACTAAAAGCAAAAACACC
AATAAGGATGCATATAACGCTTTTAATATAATAAATTAGGGTACAGCCTA
ATTTATATAGGAAACAGCCTAAATATATGAATAAAGATATTAAACTATAA
TAAAGTAGGCCTAAAAGCAGCCATCAAAAAAGCGTCACAGCTTATTTAAT
TTATATTTAAAAATATTAACAATATATCTAAATTCAATAAAACAACTAAG
TTAATCTATTAATAGAAAAACTACTACTAGAATGAGTAATAAGGAATACC
TCTAAATACATGTGTATATCAAAACGAACTCCTCACTGATAATTAACGAA
AATGTTTAATTCAACTAGAAATTAAACCTCACACACCGTTTATCCAACAC
AGGTGTATAAAAGAAAGACTTAAAGCTTAAGAAGGAACTCGGCAAACCAA
AGCTCCGCCTGTTTACCAAAAACATCGCCTTCCGATCAATAAATATGAAA
GGTCCTGCCTGCCCAGTGATATTTTTCAACGGCCGCGGTATTATGACCGT
GCAAAGGTAGCATAATCACTTGTCTTTTAAATTAAGACCAGTATGAATGG
CAAGACGAGAGCATAACTGTCTCCTTAAGTTAGTCAATGAAATTAATATT
CCCGTGCAGAAGCGGAGATAAAAATATAAGACGAGAAGACCCTGTGGAGC
TTATAAAAAAAGCTATATAGACATCTACAATAGCCTATAATTTAGGTTGG
GGCGACCATGAGGTAAAATAAAACCCTCAAGACAACAACTAGAAGGACAC
TTCAAACAAAAAGTAACATTTATAATGACCCATTAATGAGCAACGAACCA
AGTTACCCCAGGGATAACAGCGCAATCCATCTCCAGAGCCCATATCGACA
AATGGGTTTACGACCTCGATGTTGGATCAGGACCCCCTAATGGTGCAACA
ACTATTAAAGGTTCGTTTGTCAACGATAAA

>IBH28190cieloenssis_L2
AGAAGAGGAAAGTCGTAACATGGTAAGCCTACCGGAAGGTGGTCTTGGAA
TCAGAATATAGCTAATTAAAGCATTTTGCTTACACCAAAAAAATATCTTA
TAGATTATTCTGACACCATAAATTTAGCCTTAGACCTTTTACTTCCCTTC
TTCAAAATAAACCATTTTAACTATGTTAGTATGAGTGACAGAAAACCTAT
TAGCGCAATAAATAAAGTACTGTAAAGGAAAAATGAAATAGAAATTAAAT
AATACACAAAAGTAAAACAAAGAAAAGATAAACACTTATACCTTTTGCAT
AATGATTTAGCAAGTCTAACCCAACAAAACACTTTATGCTGGAAACCCCG
AAACCAAACGAGCTACCCTAGAGCAGAAATTGAACTTATTATTCTCTGTA
GCAAAAGAGAAGAAAGACTCTTAGGTAGAGGTGAGAAACCAAACGAGTCT
GGAGATAGCTGGTTATTTGGGAATGAATTAAGTTCAACTAAAAATAAAAC
TACCAATAAGGTAATCATAAACTTTTTAGTATAATAAATTAGGGTACAGC
CTATTTTATAAAGGAAACAGCCTATACACATGAATAAAGATTATAATAAA
ACTAGCAACTAAGTAGGCCTAAAAGCAGCCATCAAAAAAGCGTCACAGCT
TAATTTTATATACCCAAACATTTAAATAAACTATCTAAATTCAACTTAAC
AACCAAATAAATCTACTTGTAGATAAACTACTACTAAAATGAGTAATAAG
GAATGCCTCTAAATACACACGTAAATCAAAACAAACCCTTACTGATAATT
AACGAAAATATTCACTTTAACAGGAAAACTAAATTCCACCTATCGTTAAC
CCAACACAGGTGTATTAAAGAAAGACTTAAAGCTTAAGAAGGAACTCGGC
AAACTTAGGCTCCGCCTGTTTACCAAAAACATCGCCTTTCGACAAATTAG
CATGAAAGGTCCTGCCTGCCCAGTGACAGTACTTTAACGGCCGCGGTATT
ATGACCGTGCAAAGGTAGCATAATCACTTGTCTTTTAAATTAGGACCAGC
ATGAATGGCAAAACGAAAGCCCAACTGTCTCCTTAAGCTAGTCAATGAAA
TTAATCTTCCCGTGCAGAAGCGAGAATAAAAATATAAGACGAGAAGACCC
TGCGGAGCTTAAAAATAAGGTTATATAATATCTTATAATAACATTAAATT
TAGGTTGGGGCGACCATGAGGTAAAACATAACCCTCAAGATAATAACAAG
AATAACACTTCAAACATAATAAAGTTTATATATTGACCCAATAATGATCA
ACGAACCAAGTTACCCCAGGGATAACAGCGCAATCCATTCCCAGAGCTCA
TATCGACGAATGGGTTTACGACCTCGATGTTGGATCAGGACCCCCTAATG
GTGCAACAACTATTAAAGGTTCGTTGTCAACGATAAA

>IBH22344dimidiatus_L2
AGAAGAGGAAGTCGTAACATGGTAAGTCTACCGGAAGGTGGCCTTGGGAT
CAGAATATAGCTTAAGTAAAAGCACTTTGTTTACACCAAAGATATATCAA
TTTGATTATTTTGACATTAAAAATCTAGCCTATTTTCATTATATATTCTT
TAATTAATTAAATCATTTTAACTATATTAGTATGAGTGACAGAAAATTTA
TTAGCGCTATAAATAAAGTACTGTAAAGGAAAGATGAAATAGAAATTAAA
TAAATTATAAAAATATAATTAAGCAAAGATTAATTCTTGTACCTTTTGCA
TAATGGTCTAGCAAGTTTTATTCAACAAAAGTATTTATGTTGAATTCCCC
GAAACCAAACGAGCTACCTTAGAGCAAATATTAAATAATCCTTCTCTGTG
GCAAAAGAGAGTGAAAGACTTTTAGGTAGAGGTGAAACCCCAAACGAGCT
TGGAGATAGCTGGTTACTTGGGAATGAATTAAGTTCAATTAAAACCAAAA
ATACCAATAAGGATACATAATGTTTTTAATTTAATAAATTAGGGTACAGC
CTATTTTATAAAGGGAACAGCCTATATAAATGAATAAAGATTATAATATA
AATTATGACTAAGTAGGCTTAAGAGCAGCCACCATAAAATAGCGTTACAG
CTTAATTATATATTTAAATTATTCAAATAAAATATCTAAATTCATCTTTA
TAACCAAGTTAATCTATTTATAGATAAACTACTACTAGAATGAGTAATAA
GAAATGTCTCTAAATGCATGTGTATATCAAAATGAACTCTATTGATAATT
AACGAAAAGATTTTCTAAAACAAGAATCTAAATTCTTTAGTCCGTTTACC
CAACACAGGTGCATAAAAGAAAGACTTAAAACTTAAGAAGGAACTCGGCA
AACCAGGCTTCGCCTGTTTACCAAAAACATCGCCTTTCGGTAAATAAACA
TGAAAGGTCCTGCCTGCCCAGTGATAAATATTCAACGGCCGCGGTATTAT
GACCGTGCAAAGGTAGCATAATCATTTGTCTTCTAAATCAAGACCAGTAT
GAATGGCAAAACGAAAGCTTAACTGTCTCCTTAAGTTAGTCAATGAAATT
GATTTTCCCGTGCAGAAGCGGGAATGTATATATAAGACAAAAAGACCCTG
TGGAGCTTTAAAATAATGTTATATAAAGATTTTACAATAACATTAAGTTT
TAGGTTGGGGCGACCGTGAGGTAAAGTAAAACCCTCGAGAAAATAATTAG
AAAGACACTTCAAATAAAATAAAATATATATATGACCCATTAATGATCAA
CGAACCAAGTTACCCCAGGGATAACAGCGCAATCCTTTCTTAAAGTCCAT
ATTAACGAATGGGTTTACGACCTCGATGTTGGATCAGGACCCCCTAATGG
TGCAACAACTATTAAAGGTTCGTTGTCAACGATAAG

>IBH29575infernalis_L2
AGGCCTACCGGAGGGTGGTCTTGGAACCAGAATATGCCTGGACTCACGCC
CTTTGCTTACACCAAAGAGATATTACTAAATTATTCTGATACTGTAAATT
TAGCCTTCCTTCCAAATCACCCAATTATATAAAATAAAGCATTTAAATAT
GTTAGTATGAGTGACAGAAAACCTATAAGCGCAATAAATATAGTACTGCA
AAGGAATAATGAAAGAGAAATTAAATAAACCATAAAAGTACAATAAAGCA
AAGATAACCACTTATACCTTTTGCATAATGGTCTAGCAAGTTTTACCCAA
CAAAAATACTTAAGCCGGATACCCCGAAACCAAACGAGCTACCTAAGGGC
AATCATAACAAATCCTTCTCTGTAGCAAAAGAGAATGATAGACCTCTAGG
TAGAGGCGAAAAACCAAACGAGCTTGGAGATAACTGGTTGCTTGGGAATG
AATTAAGTTCAACTAAAAGCAAATTTACCCACAAGGAGACACTAATGCTT
TTAATATAATAAATTAGGGTACAGCCTATTTTATAAAGGAAACAGCCTAC
ATATATGAATAAAGATTATAATTAACATAATAACTAATTAGGCCTGAGAG
CAGCCATCAAAAATAGCGTCACAGCTTAATCATAAATTAAAAATATTAAA
ATAAATTATCTATAATCAAATAAACAACCAAGTCAATCTATATATAGAAC
CACACTACTAGAATAAGTAATAAGGAATACCTCAGAATATGCATGTAAAT
CTAAATGAACCTATCACCGATAATTAACGGAAAGAAATTATTTAACAAGA
ACTTAAATCACATATACCGTTAACCCAACACAGGCATATAATAGAAAGAC
TCAAGGCCTAAGAAGGAACTCGGCAAACCCAGGCTCCGCCTGTTTACCAA
AAACATCGCCTTTTGATAAATTAATATAAAAGGTCCTGCCTGCCCAGTGA
TATTATTTTAACGGCCGCGGTATTATAACCGTGCAAAGGTAGCATAATCA
CTTGTCTTTTAAATTAAGACCAGTATGAATGGCAAGACGAGAGCCTAACT
GTCTCCTTAAGCTAGTCAATGAAATTGATCTTCCCGTGCAGAAGCGAGAA
TATAAATATAAGACGAGAAGACCCTGTGGAGCTTAAAAATAAGATTATAT
AGTAATATTATAATATTAAATTTAGGTTGGGGCGACCATGAGGTAAAACA
TAACCCTCAAGACAATAACCAGAAGGACACTTCAAACAAAGTAAAACTTA
TATATTGACCCAATAATGATCAACGAACCAAGTTACCCCAGGGATAAC

>IBH22360lavae_L2
AGAAGAGGAAAGTCGTAACATGGTAAGTCTACCGGAAGGTGGCCTTGGAA
TCAGAGTATAGCTTAATAAAAGCATTTTGTTTACACCAAAAAAATATCCA
TTTAGATTGTTCTGATATTATAAATCTAGCCTAATATTTTACCCCTTTTT
ACCACCCTATAAATCATTTAAATATATTAGTATGAGTGACAGAAAATATA
TAAGCGCAATAAATATAGTACTGTAAAGGAAAGATGAAATAGAAATTAAA
TAAACAATAAAAATATAATAAAGCAAAGATTAATACTTGTACCTTTTGCA
TAATGGTCTAGCAAGTTTAACCCAACAAAAATATTTATGTTAGGACCCCC
GAAACCAAACGAGCTACCTTAAGGTAAATATAATCTATCTCTGTGGCAAA
AGAGAGAGAAGACCCTGAGGTAGAGGCGAAAAACCAAACGAGCTTGGAGA
TATCTGGTTACTTGGGAAATGAATTAAGTTCAACTAAAAGTAAAATTACC
CAGAAGGACAAAATACTTTTAATATAATAAATTAGGGTACAGCCTATTTT
ATAAAGGGAACAGCCTATAAAAATGAATAAAGATATAAAATTATAACAAA
GTAGGCCTAAAAGCAGCCATCAAAAAAGCGTCATAGCTTAATTATATAAT
TAAATTATTTTAATAAATAATCTAAATTCACTTAAACAACCAAGTTAATC
TATTTATAGATAAACTACTACTAGAATTAGTAATAAGGAATACCTCTTAA
TACACATGTAAATCAGAACGAACCATCACTGATACCTAACGAAAATATTT
ACTTTAACTGGAATTTAAATTTTATTAAACGTTCATCCAACACAGGCGTA
TAAAAGAAAGACTTAAAGCTTAAAAAGGAACTCGGCAAACTCAGGCTTCG
CCTGTTTACCAAAAACATCGCCTTTCGATAGATAAACATGAAAGGTCCTG
CCTGCCCAGTGATAATTAATTTAACGGCCGCGGTATTATGACCGTGCAAA
GGTAGCATAATCACTTGTCTTTTAAATCAAGACCAGTATGAATGGCAAAA
CGAAAGCCTAACTGTCTCTTTAAGTTAGTCAATGAAATTGATTTTCTCGT
GCAGAAGCGAGAATATAAATATAAGACGAGAAGACCCTGTGGAGCTTTAA
AATAATATTATATAAGCATCTTATAATAATCTTAAGTTTAGGTTGGGGCG
ACCATGAGGTAAAATAAAACCCTCAAGACAATAACTAGAAGTACTCTTCA
AATAAAAAGTAATGCCTACATATGACCCAATAATGATCAACGAACCAAGT
TACCCCAGGGATAACAGCGCAATCCATTCCTAAAGTTCATATCAACGAAT
GGGTTTACGACCTCGATGTTGGATCAGGACACCCCAATGGTGCAACAACT
ATTAAAGGTTCGTTGTCA

>IBH22351lavae_L2
AGAAGAGGAAAGTCGTAACATGGTAAGTCTACCGGAAGGTGGCCTTGGAA
TCAGAGTATAGCTTAATAAAAGCCTTTTGTTTACACCAAAAAAATATCCA
TTTAGATTGTTCTGATATTATAAATCTAGCCTAATATTTTACCCCTTTTT
ACCACCCTATAAATCATTTAAATATATTAGTATGAGTGACAGAAAATATA
TAAGCGCAATAAATATAGTACTGTAAAGGAAAGATGAAATAGAAATTAAA
TAAATAATAAAAATATAATAAAGCAAAGATTAATACTTGTACCTTTTGCA
TAATGGTCTAGCAAGTTTAACCCAACAAAAATATTTATGTTAGGACCCCC
GAAACCAAACGAGCTACCTTGAGGTAAATATAATCTATCTCTGTGGCAAA
AGAGAGAGAAGACCCTGAGGTAGAGGCGAAAAACCAAACGAGCTTGGAGA
TATCTGGTTACTTGGGAAATGAATTAAGTTCAACTAAAAGTAAAATTACC
CAGAAGGACAAAATACTTTTAATATAATAAATTAGGGTACAGCCTATTTT
ATAAAGGGAACAGCCTATAAAAATGAATAAAGATATAAAATTATAACAAA
GTAGGCCTAAAAGCAGCCATCAAAAAAGCGTCATAGCTTAATTATATAAT
TAAATTATTTTAATAAATAATCTAAATTCACTTAAACAACCAAGTTAATC
TATTTATAGATAAACTACTACTAGAATTAGTAATAAGGAATACCTCTTAA
TACACATGTAAATCAGAACGAACCATCACTGATACCTAACGAAAATATTT
ACTTTAACTGGAATTTAAATTTTATTAAACGTTCATCCAACACAGGCGTA
TAAAAGAAAGACTTAAAGCTTAAAAAGGAACTCGGCAAACTCAGGCTTCG
CCTGTTTACCAAAAACATCGCCTTTCGATAGATAAACATGAAAGGTCCTG
CCTGCCCAGTGATAATTAATTTAACGGCCGCGGTATTATGACCGTGCAAA
GGTAGCATAATCACTTGTCTTTTAAATCAAGACCAGTATGAATGGCAAAA
CGAAAGCCTAACTGTCTCTTTAAGTTAGTCAATGAAATTGATTTTCTCGT
GCAGAAGCGAGAATATAAATATAAGACGAGAAGACCCTGTGGAGCTTTAA
AATAATATTATATAAGCATCTTATAATAATCTTAAGTTTAGGTTGGGGCG
ACCATGAGGTAAAATAAAACCCTCAAGACAATAACTAGAAGTACTCTTCA
AATAAAAAGTAATGCCTACATATGACCCAATAATGATCAACGAACCAAGT
TACCCCAGGGATAACAGCGCAATCCATTCCTAAAGTTCATATCAACGAAT
GGGTTTACGACCTCGATGTTGGATCAGGACACCCCAATGGTGCAACAACT
ATTAAAGGTTCGTTGTCA

>IBH22349lavae_L2
AGAAGAGGAAAGTCGTAACATGGTAAGTCTACCGGAAGGTGGCCTTGGAA
TCAGAGTATAGCTTAATAAAAGCCTTTTGTTTACACCAAAAAAATATCCA
TTTAGATTGTTCTGATATTATAAATCTAGCCTAATATTTTACCCCTTTTT
ACCACCCTATAAATCATTTAAATATATTAGTATGAGTGACAGAAAATATA
TAAGCGCAATAAATATAGTACTGTAAAGGAAAGATGAAATAGAAATTAAA
TAAATAATAAAAATATAATAAAGCAAAGATTAATACTTGTACCTTTTGCA
TAATGGTCTAGCAAGTTTAACCCAACAAAAATATTTATGTTAGGACCCCC
GAAACCAAACGAGCTACCTTAAGGCAAATTAAATATCTATCTCTGTGGCA
AAAGAGAGAGAAGACCCTGAGGTAGAGGCGAAAAACCAAACGAGCTTGGA
GATATCTGGTTACTTGGGAAATGAATTAAGTTCAACTAAAAGTAAAATTA
CCCAGAAGGACAAAATACTTTTAATATAATAAATTAGGGTACAGCCTATT
TTATAAAGGGAACAGCCTATAAAAATGAATAAAGATATAAAATTATAACA
AAGTAGGCCTAAAAGCAGCCATCAAAAAAGCGTCATAGCTTAATTATATA
ATTAAATTATTTTAATAAATAATCTAAATTCACTTAAACAACCAAGTTAA
TCTATTTATAGATAAACTACTACTAGAATTAGTAATAAGGAATACCTCTT
AATACACATGTAAATCAGAACGAACCATCACTGATACCTAACGAAAATAT
TTACTTTAACTGGAATTTAAATTTTATTAAACGTTCATCCAACACAGGCG
TATAAAAGAAAGACTTAAAGCTTAAAAAGGAACTCGGCAAACTCAGGCTT
CGCCTGTTTACCAAAAACATCGCCTTTCGATAGATAAACATGAAAGGTCC
TGCCTGCCCAGTGATAATTAATTTAACGGCCGCGGTATTATGACCGTGCA
AAGGTAGCATAATCACTTGTCTTTTAAATCAAGACCAGTATGAATGGCAA
AACGAAAGCCTAACTGTCTCTTTAAGTTAGTCAATGAAATTGATTTTCTC
GTGCAGAAGCGAGAATATAAATATAAGACGAGAAGACCCTGTGGAGCTTT
AAAATAATATTATATAAGCATCTTATAATAATCTTAAGTTTAGGTTGGGG
CGACCATGAGGTAAAATAAAACCCTCAAGACAATAACTAGAAGTACTCTT
CAAATAAAAAGTAATGCCTACATATGACCCAATAATGATCAACGAACCAA
GTTACCCCAGGGATAACAGCGCAATCCATTCCTAAAGTTCATATCAACGA
ATGGGTTTACGACCTCGATGTTGGATCAGGACACCCCAATGGTGCAACAA
CTATTAAAGGTTCGTTGTCA

>IBH30093magnipes_L2
AGAAGAGGAAAGTCGTAACAAGGTAAGCCTACCGGAAGGTGGTCTTGGAA
CCAGAACATAGCTTATCAAAAGCATTTTGCTTACACCAAAAAAATATCCC
ATAGATTGTTCTGAAACTGTAAATTTAGCCTTCTATCCCCCCCCCTCACT
TTTTTCCCCCCCAAACCATTTAAACATGTTAGTATGAGTGAAAAAAAACC
TCTTAACGCAATAAATAAAGTACTGGAAAGGAAAAATGAAATAAAAATTA
AATAAACCATAAAAGTATAAAAAAGCAAAAACAAACCCTTATACCTTTTG
CATCAGGGTCTAACAAGTCTCACACAAAAAAAATACTTATGCCGAAACCC
CCGAAACCAAACGAGCTACCCAAAAGCGACATAATCCACATCTTCTCTGT
AGCAAAAAAAAAAAAAAAATTTTGGGTAGAGGCGAAAACCCAAACGAGTT
TGGAAATTGCTGGTTACTTGGGAAATGAACTAAATTCAACTAAAAGCAAA
TATACCAACAAGGACACCCTCCGCTTTTAATATAGTAAATTAGGGTACAG
CCTATTTTACAAAGGAAACAGCCTACAACAAATGAATAAAGATTAAAACA
ACTACCACAAAGTAGGCCTAAAAGCAGCCACCAAGAAAAGCGTCACAGCT
TGATTATATTTAAAAAATATTCAAATAAATTATCCAAATTCAACCGAACA
ACCAAGTTAATCTATTTATAGATAAACTACTACTAGAATTAGTAATAAGG
AACACCTCTTAATACATGTGTAAATCAGAACGAACCCTCACTGATAATTA
ACAAAAACATTTATTTTACAAGAAATCAAATACTACACATCGTTAATTCA
ACACAGACGTATAAAAGAAAGATTTAAAGCTTAAGAAGGAACTCGGCAAA
CCAAGGCTTCGCCTGTTTACCAAAAACATCGCCTTTCGACAAACAAACAT
GAAAGGTCCTGCCTGCCCAGTGAAATTATTTTAACGGCCGCGGTATTATG
ACCGTGCAAAGGTAGCATAATCACTTGCCTCTTAAATCGAGACCAGTATG
AACGGCAAAACGAAAGCCTAACTGTCTCCTTAAGCCAGTCAATGAAATTG
ATCTTCCCGTGCAAAAGCGAGAATGTAAATATAAGACGAGAAGACCCTGT
GGAGCTTAAAAATAAAACTATATAAATATTTTACAATAGCATTAAATTTA
GGTTGGGGCGACCATGAGGTAAAATAAAACCCTCAAGACAATAATCAGAA
GGACACTTCAAACAAAAAGTAAAACTTATACATGACCCAATAATGATCAA
CGAACCAAGTTACCCCAGGGATAACAGCGCAATCCATTTTCAGAGCTCAT
ATCAACAAATGGGTTTACGACCTCGATGTTGGATCAGGACCCCCCAATGG
TGCAACAACTATTAAAGGTTCGTTGTCAACGATAAA

>IBH30330miquihuanus_L2
AGAAGAGGAAAGTCGTAACAAGGTAAGCCTACCGGAAGGTGGTCTTGGAA
TCAGAATATAGCTTAATAAAAGCATTTTGCTTACACCAAAAAAATATCCA
CTAGATTATTCTGACACTGTAAATTTAGCCTTTCATTTTTTCCTTTTTCC
CACACATTAAACCATTTAAATTATATTAGTACGAGTGACAGAAAATTTAA
TAGCGCAATAAATAAAGTACTGTAAAGGAAAAATGAAATAGAAATTAAAT
AAACCACAAAAGTATTAAAAAGCAAAGACTTATACTTATACCTTTTGCAT
AATGGTCTAGCAAGTCTAACCCAACAAAAATATTTATGTCGGAAACCCCG
AAACCAGATGAGCTACCTACGAGCAACACACAGAATAATTCCTTCTCTGT
AGCAAAAGAGAGTGAAAGACTCTTAGGTAGAGGCGAAAACCCAAACGAAT
CTGGAAATAGCTGGTTACTTGGGAAATGAATTAAGTTCAACTAAAAGCAA
TAATACCAAAAAGGATACATAAAGCTTTTAATATAATAAATTAGGGTACA
GCCTATTCTATAAAGGAGACAGCCTACACATATGAATAAAGATTAAACCT
ATAACTAAGTAGGCCTAAAAGCAGCCACCAAAAAAGCGTCACAGCTTGAT
TATATATTTTAAAATATTAAAATAAATTATCTAAATTCAACTAAACAACC
AAGTTAATCTATTTTTAGATAAACTACTACTAGAATAAGTAATAAGGAAC
ACCTCTCAATACATATGTAAATCAGAACGAACCCTCACCGATAATTAACG
AAAACATTTAATTAAACAAGAAACCAAATCCCACATACCGTTTACCCAAC
ACAGGTGTATAAAAGAAAGACTTAAAGCTTAAGAAGGAACTCGGCAAACC
CAGGCTTCGCCTGTTTACCAAAAACATCGCCTTTCGATAAATAAATATGA
AAGGTCCTGCCTGCCCAGTGATAATTATTTAACGGCCGCGGTATCATGAC
CGTGCAAAGGTAGCATAATCACTTGTCTTTTAAATTGAGACCAGCATGAA
TGGCAAAACGAAAGCCAAACTGTCTCCTTAAGCTAGTCAATGAAATTGAT
CTTCCCGTGCAGAAGCGGGAGTAAAAATATAAGACGAGAAGACCCTATGG
AGCTTAAAAATAAGGCTATATAGACACTATAATAACATTAAATTTAGGTT
GGGGCGACCATGAGGTAAAATATAACCCTCAAGATAATAATTAGAAGGAC
ACTTCAAATTAAAATAAAATTTATACATGACCCAAAAATGATCAACGAAC
CAAGTTACCCTAGGGATAACAGCGCAATCCATTCCCAAAGCCCATATCGA
AGAATGGGTTTACGACCTCGATGTTGGATCAGGACCCCC

>IBH30943orculus_L2
AGAAGAGGAAAGTCGTAACATGGTAAGTCTACCGGAAGGTGGTCTTGGAA
TCAGAATATAGCTTAATAAAAGCATTTTGCTTACACCAAAAAAATATCGT
CCAGATTGTTCTGATACTATAAATCTAGCCTAATAGCATATTATTTTTTT
CTATTCCACAAATCATTTAAGCATATTAGTATGAGTGACAGAAAATATAT
TAGCGCAATAAGTATAGTACTGCAAAGGAAAGATGAAATAGAAGTTAAAT
AAATAATAAAAGTATTATAAAGCAAAGATTAATACTTATACCTTTTGCAT
AATGGTCTAGCAAGTTTAATTCAACAAAAATATTTATGTTGAGACCCCCG
AAACCAAACGAGCTACCTTATGGCAAATTTAATGTCTATCTCTGTGGCAA
AAGAAAAAGAAAGACTCATAGGTAGAGGCGAAAAACCAAACGAGTTTGGA
GATAGCTGGTTACTTGGGAATGAATTAAGTTCAACTAAAAGCAAAATCAC
CATTAAGGGTACATAATGCTTTTAATATAATAAATTAGGGTACAGCCTAT
TTTATAAAGGAAACAGCCTATAAAAATGGATAAAGACATAAAATTACAAC
AAAGTAGGCCTAAAAGCAGCCATCATAGATAGCGTCACAGCTTAATTGTA
AAAATTAAATTATTTTAATAAATTATCTAAATCCATTTAAACAACCAAGT
TAATCTATTTATAGATAAACTACTACTAGAATAAGTAATAAGGATAACCT
CTTAATACATATGTAAATCAGAACGAACTATCACTGATAATTAACGAAAA
CATTTACTTTAACTAGAATTTAAATTTCTTAAGCCGTTTACCCAACACAG
GTGTATAAAAGAAAGACTCAAAGCTTAAGAAGGAACTCGGCAAACCCAGG
CTTCGCCTGTTTACCAAAAACATCGCCTTTTGACAAATAAATATGAAAGG
TCCTGCCTGCCCAGTGATAATTATTCAACGGCCGCGGTATTATGACCGTG
CAAAGGTAGCATAATCACTTGTCTTTTAAATCAAGACCAGCATGAACGGC
AAAACGAAAGCCTAACTGTCTCCTTAAGTTAGTCAATGAAATTGATCTTT
TCGTGCAGAAGCGAGAATATAAATATAAGACGAGAAGACCCTGTGGAGCT
TTAAAATAATATTATATAAATATCTTATAATAATATAAATTTTTAGGTTG
GGGCGACCATGAGGTAAAGTAAAACCCTCAAGAAAATAATTAGAAGGACA
CTTCAAACTAAATATAATATTTATATATGACCCAATAATGATCAACGAAC
CAAGTTACCCCAGGGATAACAGCGCAATCCATTCCCAAAGTTCATATCGA
CGGATGGGTTTACGACCTCGATGTTGGATCAGGACATCCTAATGGTGCAA
CAACTATTAAAGGTTCGTTGTCAACGATAAA

>IBH22866orculus_L2
GGCAAGTCTACCGGAAGGTGGTCTTGGAA
TCAGAATATAGCTTAATAAAAGCATTTTGCTTACACCAAAAAAATATCGT
CCAGATTGTTCTGATACTATAAATCTAGCCTAATAGCATATTATTTTTTT
CTATTCCACAAATCATTTAAGCATATTAGTATGAGTGACAGAAAATATAT
TAGCGCAATAAGTATAGTACTGCAAAGGAAAGATGAAATAGAAGTTAAAT
AAATAATAAAAGTATTATAAAGCAAAGATTAATACTTATACCTTTTGCAT
AATGGTCTAGCAAGTTTAATTCAACAAAAATATTTATGTTGAGACCCCCG
AAACCAAACGAGCTACCTTATGGCAAATTTAATGTCTATCTCTGTGGCAA
AAGAGAAAGAAAGACTCATAGGTAGAGGCGAAAAACCAAACGAGTTTGGA
GATAGCTGGTTACTTGGGAATGAATTAAGTTCAACTAAAAGCAAAATCAC
CATTAAGGGTACATAATGCTTTTAATATAATAAATTAGGGTACAGCCTAT
TTTATAAAGGAAACAGCCTATAAAAATGGATAAAGACATAAAATTACAAC
AAAGTAGGCCTAAAAGCAGCCATCATAGATAGCGTCACAGCTTAATTGTA
AAAATTAAATTATTTTAATAAAGTATCTAAATCCATTTAAACAACCAAGT
TATCTATTTATAGATAAACTACTACTAGAATAAGTAATAAGGATAACCTC
TTAATACATATGTAAATCAGAACGAACTATCACTGATAATTAACGAAAAT
ATTTACTTTAACTAGAATTTAAATTTCTTAAACCGTTTACCCAACACAGG
TGTATAAAAGAAGACTTAAAGCTTAAGAAGGAACTCGGCAAACCCAGGCT
TCGCCTGTTTACCAAAAACATCGCCTTTTGACAAATAAATATGAAAGGTC
CTGCCTGCCCAGTGATAATTATTCAACGGCCGCGGTATTATGACCGTGCA
AAGGTAGCATAATCACTTGTCTTCTAAATCAAGACCAGCATGAACGGCAA
AACGAAAGCCTAACTGTCTCCTTAAGTTAGTCAATGAAATTGATCTTTTC
GTGCAGAAGCGAGAATATAAATATAAGACGAGAAGACCCTGTGGAGCTTT
AAAATAATATTATATAAATATCTTATAATAATATAAATTTTTAGGTTGGG
GCGACCATGAGGTAAAGTAAAACCCTCAAGAAAATAATTAGAAGGACACT
TCAAACTAAATATAATATCTATATATGACCCAATAATGATCAACGAACCA
AGTTACCCCAGGGATAACAGCGCAATCCATTCCCAAAGTTCATATCGACG
GATGGGTTTACGACCTCGATGTTGGATCAGGACATCCTAAT

>IBH22210orculus_L2
AGAAGAGGAAAGTCGTAACATGGTAAGTCTACCGGAAGGTGGTCTTGGAA
TCAGAATATAGCTTAATAAAAGCATTTTGCTTACACCAAAAAAATATCGT
CCAGATTATTCTGATACTATAAATCTAGCCTAATAGCATATTATTTTTCC
CTATTCCACAAATCATTTAAGCATATTAGTATGAGTGACAGAAAATATAT
TAGCGCAATAAGTATAGTACTGCAAAGGAAAGATGAAATAGAAATTAAAT
AAATAATAAAAGTATCATAAAGCAAAGATTAATACTTATACCTTTTGCAT
AATGGTCTAGCAAGTTTAATTCAACAAAAATATTTATGTTGTGACCCCCG
AAACCAAACGAGCTACCTTATGGCAAATTTAATGTCTATCTCTGTGGCAA
AAGAAAAAGAAAGACCCATAGGTAGAGGCGAAAAACCAAACGAGCTTGGA
GATAGCTGGTTACTTGGGAATGAATTAAGTTCAACTAAAAGCAAAATCAC
CATTAAGGGTACATAATGCTTTTAATATAATAAATTAGGGTACAGCCTAT
TTTATAAAGGAAACAGCCTATAAAAATGAATAAAGACATAAAATTACAAC
AAAGTAGGCCTAAAAGCAGCCACCATAGATAGCGTCACAGCTTAATTGCA
AAAATTAAATTATTTTAATAAATTATCTAAATCCATTTAAATAACCAAGT
TAATCTATTTATAGATAAACTACTACTAGAATAAGTAATAAGGATAACCT
CTTAATACATATGTAAATCAGAACGAACTATCACTGATAATTAACGAAAA
TATTTACTTTAACTAGAATTTAAATTTCTTAAACCGTTTACCCAACACAG
GTGTATAAAAGAAAGACTTAAAGCTTAAGAAGGAACTCGGCAAACCCAGG
CTTCGCCTGTTTACCAAAAACATCGCCTTTTGACAAATAAATATGAAAGG
TCCTGCCTGCCCAGTGATAATTATTCAACGGCCGCGGTATTATGACCGTG
CAAAGGTAGCATAATCACTTGTCTTTTAAATCAAGACCAGCATGAACGGC
AAAACGAAAGCCTAACTGTCTCCTTAAGTTAGTCAATGAAATTGATCTTT
TCGTGCAGAAGCGAGAATATAAATATAAGACGAGAAGACCCTGTGGAGCT
TTAAAATAATATTATATAAATATCTTATAATAATATAAATTTTTAGGTTG
GGGCGACCATGAGGTAAAGTAAAACCCTCAAGAAAATAATTAGAAGGACA
CTTCAAACTAAATATAATATCTATATATGACCCAATAATGATCAACGAAC
CAAGTTACCCCAGGGATAACAGCGCAATCCATTCCCAAAGTCCATATCGA
CGGATGGGTTTACGACCTCGATGTTGGATCAGGACATCCTAATGGTGCAA
CAACTATTAAAGGTTCGTTGTCAACGATAAA

>AMH300orculus_L2
GGCAAGTCTACCGGAAGGTGGTCTTGGAA
TCAGAATATAGCTTAATAAAAGCATTTTGCTTACACCAAAAAAATATCGT
CCAGATTGTTCTGATACTATAAATCTAGCCTAATAGCATATTATTTTTCC
TATTCCACAAATCATTTAAGCATATTAGTATGAGTGACAGAAAATATATT
AGCGCAATAAGTATAGTACTGCAAAGGAAAGATGAAATAGAAATTAAATA
AATAATAAAAGTATCATAAAGCAAAGATTAATACTTATACCTTTTGCATA
ATGGTCTAGCAAGTTTAATTCAACAAAAATATTTATGTTGTGACCCCCGA
AACCAAACGAGCTACCTTATGGCAAATTTAATGTCTATCTCTGTGGCAAA
AGAGAAAGAAAGACCCATAGGTAGAGGCGAAAAACCAAACGAGCTTGGAG
ATAGCTGGTTACTTGGGAATGAATTAAGTTCAACTAAAAGCAAAATCACC
ATTAAGGGTACATAATGCTTTTAATATAATAAATTAGGGTACAGCCTATT
TTATAAAGGAAACAGCCTATAAAAATGAATAAAGACATAAAATTACAACA
AAGTAGGCCTAAAAGCAGCCATCATAGATAGCGTCACAGCTTAATTGCAA
AAATTAAATTATTTTAATAAATTATCTAAATCCATTTAAATAACCAAGTT
AATCTATTTATAGATAAACTACTACTAGAATAAGTAATAAGGATAACCTC
TTAATACATATGTAAATCAAAACGAACTATCACTGATAATTAACGAAAAT
ATTTACTTTAACTAGAATTTAAATTTCTTAAACCGTTTACCCAACACAGG
TGTATAAAAGAAAGACTTAAAGCTTAAGAAGGAACTCGGCAAACCCAGGC
TTCGCCTGTTTACCAAAAACATCGCCTTTTGACAAATAAATATGAAAGGT
CCTGCCTGCCCAGTGACAATTATTCAACGGCCGCGGTATTATGACCGTGC
AAAGGTAGCATAATCACTTGTCTTCTAAATCAAGACCAGCATGAACGGCA
AAACGAAAGCCTAACTGTCTCCTTAAGTTAGTCAATGAAATTGATCTTTT
CGTGCAGAAGCGAGAATATAAATATAAGACGAGAAGACCCTGTGGAGCTT
TAAAATAATATTATATAAATATCTTATAATAATATAAATTTTTAGGTTGG
GGCGACCATGAGGTAAAGTAAAACCCTCAAGAAAATAATTAGAAGGACAC
TTCAAACTAAGTATAATATCTATATATGACCCAATAATGATCAACGAACC
AAGTTACCCCAGGGATAACAGCGCAATCCATTCCCAAACATCGACGGATG
GGTTTACGACCTCGATGTTGGATCAGGACATCCTAATGGTGCAACAA

>EPRorculus_L2
GGCAAGTCTACCGGAAGGTGGTCTTGGAA
TCAGAATATAGCTTAATAAAAGCATTTTGCTTACACCAAAAAAATATCGT
CCAGATTGTTCTGATACTATAAATCTAGCCTAATAGCATATTATTTTTCC
TATTCCACAAATCATTTAAGCATATTAGTATGAGTGACAGAAAATATATT
AGCGCAATAAGTATAGTACTGCAAAGGAAAGATGAAATAGAAATTAAATA
AATAATAAAAGTATCATAAAGCAAAGATTAATACTTATACCTTTTGCATA
ATGGTCTAGCAAGTTTAATTCAACAAAAATATTTATGTTGTGACCCCCGA
AACCAAACGAGCTACCTTATGGCAAATTTAATGTCTATCTCTGTGGCAAA
AGAGAAAGAAAGACCCATAGGTAGAGGCGAAAAACCAAACGAGCTTGGAG
ATAGCTGGTTACTTGGGAATGAATTAAGTTCAACTAAAAGCAAAATCACC
ATTAAGGGCACATAATGCTTTTAATATAATAAATTAGGGTACAGCCTATT
TTATAAAGGAAACAGCCTATAAAAATGAATAAAGACATAAAATTACAACA
AAGTAGGCCTAAAAGCAGCCATCATAGATAGCGTCACAGCTTAATTGCAA
AAATTAAATTATTTTAATAAATTATCTAAATCCATTTAAATAACCAAGTT
AATCTATTTATAGATAAACTACTACTAGAATAAGTAATAAGGATAACCTC
TTAATACATATGTAAATCAAAACGAACTATCACTGATAATTAACGAAAAT
ATTTACTTTAACTAGAATTTAAATTTCTTAAACCGTTTACCCAACACAGG
TGTATAAAAGAAAGACTTAAAGCTTAAGAAGGAACTCGGCAAACCCAGGC
TTCGCCTGTTTACCAAAAACATCGCCTTTTGACAAATAAATATGAAAGGT
CCTGCCTGCCCAGTGATAATTATTCAACGGCCGCGGTATTATGACCGTGC
AAAGGTAGCATAATCACTTGTCTTCTAAATCAAGACCAGCATGAACGGCA
AAACGAAAGCCTAACTGTCTCCTTAAGTTAGTCAATGAAATTGATCTTTT
CGTGCAGAAGCGAGAATATAAATATAAGACGAGAAGACCCTGTGGAGCTT
TAAAATAATATTATATAAATATCTTATAATAATATAAATTTTTAGGTTGG
GGCGACCATGAGGTAAAGTAAAACCCTCAAGAAAATAATTAGAAGGACAC
TTCAAACTAAATATAATATCTATATATGACCCAATAATGATCAACGAACC
AAGTTACCCCAGGGATAACAGCGCAATCCATTCCCAAATATCGACGGATG
GGTTTACGACCTCGATGTTGGATCAGGACATCCTAATGGTGCAACAA

>IBH29851orculus_L2
GGCAAGTCTACCGGAAGGTGGTCTTGGAA
TCAGAATATAGCTTAATAAAAGCATTTTGCTTACACCAAAAAAATATCGT
CCAGATTGTTCTGATACTATAAATCTAGCCTAATAGCATATTATTTTTCC
TATTCCACAAATCATTTAAGCATATTAGTATGAGTGACAGAAAATATATT
AGCGCAATAAGTATAGTACTGCAAAGGAAAGATGAAATAGAAATTAAATA
AATAATAAAAGTATCATAAAGCAAAGATTAATACTTATACCTTTTGCATA
ATGGTCTAGCAAGTTTAATTCAACAAAAATATTTATGTTGTGACCCCCGA
AACCAAACGAGCTACCTTATGGCAAATTTAATGTCTATCTCTGTGGCAAA
AGAGAAAGAAAGACCCATAGGTAGAGGCGAAAAACCAAACGAGCTTGGAG
ATAGCTGGTTACTTGGGAATGAATTAAGTTCAACTAAAAGCAAAATCACC
ATTAAGGGCACATAATGCTTTTAATATAATAAATTAGGGTACAGCCTATT
TTATAAAGGAAACAGCCTATAAAAATGAATAAAGACATAAAATTACAACA
AAGTAGGCCTAAAAGCAGCCATCATAGATAGCGTCACAGCTTAATTGCAA
AAATTAAATTATTTTAATAAATTATCTAAATCCATTTAAATAACCAAGTT
AATCTATTTATAGATAAACTACTACTAGAATAAGTAATAAGGATAACCTC
TTAATACATATGTAAATCAAAACGAACTATCACTGATAATTAACGAAAAT
ATTTACTTTAACTAGAATTTAAATTTCTTAAACCGTTTACCCAACACAGG
TGTATAAAAGAAAGACTTAAAGCTTAAGAAGGAACTCGGCAAACCCAGGC
TTCGCCTGTTTACCAAAAACATCGCCTTTTGACAAATAAATATGAAAGGT
CCTGCCTGCCCAGTGATAATTATTCAACGGCCGCGGTATTATGACCGTGC
AAAGGTAGCATAATCACTTGTCTTCTAAATCAAGACCAGCATGAACGGCA
AAACGAAAGCCTAACTGTCTCCTTAAGTTAGTCAATGAAATTGATCTTTT
CGTGCAGAAGCGAGAATATAAATATAAGACGAGAAGACCCTGTGGAGCTT
TAAAATAATATTATATAAATATCTTATAATAATATAAATTTTTAGGTTGG
GGCGACCATGAGGTAAAGTAAAACCCTCAAGAAAATAATTAGAAGGACAC
TTCAAACTAAATATAATATCTATATATGACCCAATAATGATCAACGAACC
AAGTTACCCCAGGGATAACAGCGCAATCCATTCCCAAACATCGACGGATG
GGTTTACGACCTCGATGTTGGATCAGGACATCCTAATGGTGCAACAA

>IBH31023orculus_L2
CACATGTAAATCAAAACGAACTATCACTGATAATTAACGAAAATATTTAC
TTTAACTAGAATTTAAATTTCTTAAACCGTTTACCCAACACAGGTGTATA
AAAGAAAGACTTAAAGCTTAAGAAGGAACTCGGCAAACCCAGGCTTCGCC
TGTTTACCAAAAACATCGCCTTTTGACAAATAAATATGAAAGGTCCTGCC
TGCCCAGTGATAATTATTCAACGGCCGCGGTATTATGACCGTGCAAAGGT
AGCATAATCACTTGTCTTCTAAATCAAGACCAGCATGAACGGCAAAACGA
AAGCCTAACTGTCTCCTTAAGTTAGTCAATGAAATTGATCTTTTCGTGCA
GAAGCGAGAATATAAATATAAGACGAGAAGACCCTGTGGAGCTTTAAAAT
AATATTATATAAATATCTTATAATAATATAAATTTTTAGGTTGGGGCGAC
CATGAGGTAAAGTAAAACCCTCAAGAAAATAATTAGAAGGACACTTCAAA
CTAAATATAATATCTATATATGACCCAATAATGATCAACGAACCAAGTTA
CCCCAGGGATAACAGCGCAATCCATTCCCAAAGTCCATATCGACGGATGG
GTTTACGACCTCAAGTTGGATCAGGACATCC

>IBH26478orculus_L2
GGTAAGTCTACCGGAAGGTGGTCTTGGAA
TCAGAATATAGCTTAATAAAAGCATTTTGCTTACACCAAAAAAATATCGT
CCAGATTGTTCTGATACTATAAATCTAGCCTAATAGCATATTATTTTTTG
CTATTCCACAAATCATTTAAGCATATTAGTATGAGTGACAGAAAATATAT
TAGCGCAATAAGTATAGTACTGCAAAGGAAAGATGAAATAGAAATTAAAT
AAATAATAAAAGTATCATAAAGCAAAGATTAATACTTATACCTTTTGCAT
AATGGTCTAGCAAGTTTAATTCAACAAAAATATTTATGTTGGGACCCCCG
AAACCAAACGAGCTACCTTATGGCAAATTTAATGTCTATCTCTGTGGCAA
AAGAGAAAGAAAGACCCATAGGTAGAGGCGAAAAACCAAACGAGCTTGGA
GATAGCTGGTTACTTGGGAATGAATTAAGTTCAACTAAAAGCAAAATCAC
CATTAAGGGCACATAATGCTTTTAATATAATAAATTAGGGTACAGCCTAT
TTTATAAAGGAAACAGCCTATAAAAATGAATAAAGACATAAAATTACAAC
AAAGTAGGCCTAAAAGCAGCCATCATAGATAGCGTCACAGCTTAATTGCA
AAAATTAAATTATTTTAATAAATTATCTAAATCCATTTAAATAACCAAGT
TAATCTATTTATAGATAAACTACTACTAGAATAAGTAATAAGGATAACCT
CTTAATACATATGTAAATCAAAACGAACTATCACTGATAATTAACGAAAA
TATTTACTTTAACTAGAATTTAAATTTCTTAAACCGTTTACCCAACACAG
GTGTATAAAAGAAAGACTTAAAGCTTAAGAAGGAACTCGGCAAACCCAGG
CTTCGCCTGTTTACCAAAAACATCGCCTTTTGACAAATAAATATGAAAGG
TCCTGCCTGCCCAGTGATAATTATTCAACGGCCGCGGTATTATGACCGTG
CAAAGGTAGCATAATCACTTGTCTTCTAAATCAAGACCAGCATGAACGGC
AAAACGAAAGCCTAACTGTCTCCTTAAGTTAGTCAATGAAATTGATCTTT
TCGTGCAGAAGCGAGAATATAAATATAAGACGAGAAGACCCTGTGGAGCT
TTAAAATAATATTATATAAATATCTTATAATAATATAAATTTTTAGGTTG
GGGCGACCATGAGGTAAAGTAAAACCCTCAAGAAAATAATTAGAAGGACA
CTTCAAACTAAATATAATATCTATATATGACCCAATAATGATCAACGAAC
CAAGTTACCCCAGGGATAACAGCGCAATCCATTCCCAAAGGTCACATCGA
CGGATGGGTTTACGACCTCGATGTTGGATCAGGACATCCTAATGGTGCAA
CAA

>IBH22395perotensis_L2
AGAAGAGGAAAGTCGTAACATGGTAAGTCTACCGGAAGGTGGTCTTGGAA
TCAGAGTATAGCTTAATAAAAGCATTTTGTTTACACCAAAAAAATATCCA
TTTAGATTATTCTGATATTATAAATCTAGCCTAATATTTTACCCTCTTTT
ATCCCCCCATAAATCATTTAAATATATTAGTATGAGTGACAGAAAATATA
TAAGCGCAATAAATATAGTACTGCAAAGGAAAGATGAAATAGAAATTAAA
TAAACAATAAAAATATAATAAAGCAAAGATTAATACTTGTACCTTTTGCA
TAATGGTCTAGCAAGTTTAACCCAACAAAAATATTTATGTTAGGACCCCC
GAAACCAAACGAGCTACCTCAAGGTAAATAATAATCTATCTCTGTGGCAA
AAGAGAGAGAAGACCTTGAGGTAGAGGCGAAAAACCAAACGAGCTTGGAG
ATATCTGGTTACTTGGGAAATGAATTAAGTTCAACTAAAAGTAAAATTAC
CCAGAAGGACAAAATACTTTTAATATAATAAATTAGGGTACAGCCTATTT
TATAAAGGGGACAGCCTATAAAAATGAATAAAGATATAAAATTATAACAA
AGTAGGCCTAAAAGCAGCCATCAAAAAAGCGTCATAGCTTAATTATATAA
TTAAATTATTTTAATAAATAATCTAAATTTATTTAAACAACCAAGTTAAT
CTATTTATAGATAAACTACTACTAGAATTAGTAATAAGGAATACCTCTTA
ATACACATGTAAATCAGAATGAACCATCACTGATATCTAACGAAAATATT
TACTTTAACTGGAATTTAAATTTTATTAAACGTTCATCCAACACAGGCGT
ATAAAAGAAAGACTTAAAGCTTAAGAAGGAACTCGGCAAACTCAGGCTTC
GCCTGTTTACCAAAAACATCGCCTTTCGATAGATAAACATGAAAGGTACT
GCCTGCCCAGTGATAATTAATTTAACGGCCGCGGTATTATGACCGTGCAA
AGGTAGCATAATCACTTGTCTTTTAAATCAAGACCAGTATGAACGGCAAA
ACGAAAGCCTAACTGTCTCCTTAAGCTAGTCAATGAAATTGATTTTCTCG
TGCAGAAGCGAGAATATAAATATAAGACGAGAAGACCCTGTGGAGCTTTA
AAATAATATTATATAAGCATCTTATAATAATCTTAAGTTTAGGTTGGGGC
GACCATGAGGTAAAATAAAACCCTCAAGACAATAACTAGAAGTACTCTTC
AAATAAAAAGTAATACCTACATATGACCCAATAATGATCAACGAACCAAG
TTACCCCAGGGATAACAGCGCAATCCATTCCTAAAGTTCATATCAACGAA
TGGGTTTACGACCTCGATGTTGGATCAGGACACCCCAATGGTGCAACAAC
TATTAATGGTTCGTTTGTCAACGATAAA

>IBH23066perotensis_L2
CGCCTTTCGATAGATAAACATGAAAGGTAC
TGCCTGCCCAGTGATAATTAATTTAACGGCCGCGGTATTATGACCGTGCA
AAGGTAGCATAATCACTTGTCTTTTAAATCAAGACCAGTATGAACGGCAA
AACGAAAGCCTAACTGTCTCCTTAAGCTAGTCAATGAAATTGATTTTCTC
GTGCAGAAGCGAGAATATAAATATAAGACGAGAAGACCCTGTGGAGCTTT
AAAATAATATTATATAAGCATCTTATAATAATCTTAAGTTTAGGTTGGGG
CGACCATGAGGTAAAATAAAACCCTCAAGACAATAACTAGAAGTACTCTT
CAAATAAAAAGTAATACCTACATATGACCCAATAATGATCAACGAACCAA
GTTACCCCAGGGATAACAGCGCAATCCATTCCTAAAGTTCATATCAACGA
ATGGGTTTACGACCTCGATGTTGGATCAGGACACCCCAATGGTGCAACAA
CTATTAATGGTTCGTTTGTTCAACGATTAAA

>IBH31034perotensis_L2
AGAAGAGGAAAGTCGTAACATGGTAAGTCTACCGGAAGGTGGCCTTGGAA
TCAGAGTATAGCTTAATAAAAGCATTTTGTTTACACCAAAAAAATATCCA
TTTAGATTATTCTGATATTATAAATCTAGCCTAATATTTTACCCTCTTTT
ATCCCCCCATAAATCATTTAAATATATTAGTATGAGTGACAGAAAATATA
TAAGCGCAATAAATATAGTACTGCAAAGGAAAGATGAAATAGAAATTAAA
TAAACAATAAAAATATAATAAAGCAAAGATTAATACTTGTACCTTTTGCA
TAATGGTCTAGCAAGTTTAACCCAACAAAAATATTTATGTTAGGACCCCC
GAAACCAAACGAGCTACCTCAAGGCAAATAATAATCTATCTCTGTGGCAA
AAGAGAGAGAAGACCTTGAGGTAGAGGCGAAAAACCAAACGAGCTTGGAG
ATATCTGGTTACTTGGGAAATGAATTAAGTTCAACTAAAAGTAAAATTAC
CCAGAAGGACAAAATACTTTTAATATAATAAATTAGGGTACAGCCTATTT
TATAAAGGGAACAGCCTATAAAAATGAATAAAGATATAAAATTATAACAA
AGTAGGCCTAAAAGCAGCCATCAAAAAAGCGTCATAGCTTAATTATATAA
TTAAATTATTTTAATAAATAATCTAAATTTATTTAAACAACCAAGTTAAT
CTATTTATAGATAAACTACTACTAGAATTAGTAATAAGGAATACCTCTTA
ATACACATGTAAATCAGAATGAACCATCACTGATATCTAACGAAAATATT
TACTTTAACTGGAATTTAAATTTTATTAAACGTTCATCCAACACAGGCGT
ATAAAAGAAAGACTTAAAGCTTAAGAAGGAACTCGGCAAACTCAGGCTTC
GCCTGTTTACCAAAAACATCGCCTTTCGATAGATAAACATGAAAGGTCCT
GCCTGCCCAGTGATAATTAATTTAACGGCCGCGGTATTATGACCGTGCAA
AGGTAGCATAATCACTTGTCTTTTAAATCAAGACCAGTATGAACGGCAAA
ACGAAAGCCTAACTGTCTCCTTAAGCTAGTCAATGAAATTGATTTTCTCG
TGCAGAAGCGAGAATATAAATATAAGACGAGAAGACCCTGTGGAGCTTTA
AAATAATATTATATAAGCATCTTATAATAATCTTAAGTTTAGGTTGGGGC
GACCATGAGGTAAAATAAAACCCTCAAGACAATAACTAGAAGTACTCTTC
AAATAAAAAGTAATACCTACATATGACCCAATAATGATCAACGAACCAAG
TTACCCCAGGGATAACAGCGCAATCCATTCCTAAAGTTCATATCAACGAA
TGGGTTTACGACCTCGATGTTGGATCAGGACACCCCAATGGTGCAACAAC
TATTAATGGTTCGTTTGTTCAACGTTAAA

>IBH31035perotensis_L2
AGAAGAGGAAAGTCGTAACATGGTAAGTCTACCGGAAGGTGGCCTTGGAA
TCAGAGTATAGCTTAATAAAAGCATTTTGTTTACACCAAAAAAATATCCA
TTTAGATTATTCTGATATTATAAATCTAGCCTAATATTTTACCCTCTTTT
ATCCCCCCATAAATCATTTAAATATATTAGTATGAGTGACAGAAAATATA
TAAGCGCAATAAATATAGTACTGCAAAGGAAAGATGAAATAGAAATTAAA
TAAACAATAAAAATATAATAAAGCAAAGATTAATACTTGTACCTTTTGCA
TAATGGTCTAGCAAGTTTAACCCAACAAAAATATTTATGTTAGGACCCCC
GAAACCAAACGAGCTACCTCAAGGCAAATAATAATCTATCTCTGTGGCAA
AAGAGAGAGAAGACCTTGAGGTAGAGGCGAAAAACCAAACGAGCTTGGAG
ATATCTGGTTACTTGGGAAATGAATTAAGTTCAACTAAAAGTAAAATTAC
CCAGAAGGACAAAATACTTTTAATATAATAAATTAGGGTACAGCCTATTT
TATAAAGGGAACAGCCTATAAAAATGAATAAAGATATAAAATTATAACAA
AGTAGGCCTAAAAGCAGCCATCAAAAAAGCGTCATAGCTTAATTATATAA
TTAAATTATTTTAATAAATAATCTAAATTTATTTAAACAACCAAGTTAAT
CTATTTATAGATAAACTACTACTAGAATTAGTAATAAGGAATACCTCTTA
ATACACATGTAAATCAGAATGAACCATCACTGATATCTAACGAAAATATT
TACTTTAACTGGAATTTAAATTTTATTAAACGTTCATCCAACACAGGCGT
ATAAAAGAAAGACTTAAAGCTTAAGAAGGAACTCGGCAAACTCAGGCTTC
GCCTGTTTACCAAAAACATCGCCTTTCGATAGATAAACATGAAAGGTCCT
GCCTGCCCAGTGATAATTAATTTAACGGCCGCGGTATTATGACCGTGCAA
AGGTAGCATAATCACTTGTCTTTTAAATCAAGACCAGTATGAACGGCAAA
ACGAAAGCCTAACTGTCTCCTTAAGCTAGTCAATGAAATTGATTTTCTCG
TGCAGAAGCGAGAATATAAATATAAGACGAGAAGACCCTGTGGAGCTTTA
AAATAATATTATATAAGCATCTTATAATAATCTTAAGTTTAGGTTGGGGC
GACCATGAGGTAAAATAAAACCCTCAAGACAATAACTAGAAGTACTCTTC
AAATAAAAAGTAATACCTACATATGACCCAATAATGATCAACGAACCAAG
TTACCCCAGGGATAACAGCGCAATCCATTCCTAAAGTTCATATCAACGAA
TGGGTTTACGACCTCGATGTTGGATCAGGACACCCCAATGGTGCAACAAC
TATTAATGGTTCGTTTGTTCAACGATTAAA

>IBH31036perotensis_L2
GAAGAGGAAAGTCGTAACATGGTAAGTCTACCGGAAGGTGGCCTTGGAA
TCAGAGTATAGCTTAATAAAAGCATTTTGTTTACACCAAAAAAATATCCA
TTTAGATTATTCTGATATTATAAATCTAGCCTAATATTTTACCCTCTTTT
ATCCCCCCATAAATCATTTAAATATATTAGTATGAGTGACAGAAAATATA
TAAGCGCAATAAATATAGTACTGCAAAGGAAAGATGAAATAGAAATTAAA
TAAACAATAAAAATATAATAAAGCAAAGATTAATACTTGTACCTTTTGCA
TAATGGTCTAGCAAGTTTAACCCAACAAAAATATTTATGTTAGGACCCCC
GAAACCAAACGAGCTACCTCAAGGCAAATAATAATCTATCTCTGTGGCAA
AAGAGAGAGAAGACCTTGAGGTAGAGGCGAAAAACCAAACGAGCTTGGAG
ATATCTGGTTACTTGGGAAATGAATTAAGTTCAACTAAAAGTAAAATTAC
CCAGAAGGACAAAATACTTTTAATATAATAAATTAGGGTACAGCCTATTT
TATAAAGGGAACAGCCTATAAAAATGAATAAAGATATAAAATTATAACAA
AGTAGGCCTAAAAGCAGCCATCAAAAAAGCGTCATAGCTTAATTATATAA
TTAAATTATTTTAATAAATAATCTAAATTTATTTAAACAACCAAGTTAAT
CTATTTATAGATAAACTACTACTAGAATTAGTAATAAGGAATACCTCTTA
ATACACATGTAAATCAGAATGAACCATCACTGATATCTAACGAAAATATT
TACTTTAACTGGAATTTAAATTTTATTAAACGTTCATCCAACACAGGCGT
ATAAAAGAAAGACTTAAAGCTTAAGAAGGAACTCGGCAAACTCAGGCTTC
GCCTGTTTACCAAAAACATCGCCTTTCGATAGATAAACATGAAAGGTCCT
GCCTGCCCAGTGATAATTAATTTAACGGCCGCGGTATTATGACCGTGCAA
AGGTAGCATAATCACTTGTCTTTTAAATCAAGACCAGTATGAACGGCAAA
ACGAAAGCCTAACTGTCTCCTTAAGCTAGTCAATGAAATTGATTTTCTCG
TGCAGAAGCGAGAATATAAATATAAGACGAGAAGACCCTGTGGAGCTTTA
AAATAATATTATATAAGCATCTTATAATAATCTTAAGTTTAGGTTGGGGC
GACCATGAGGTAAAATAAAACCCTCAAGACAATAACTAGAAGTACTCTTC
AAATAAAAAGTAATACCTACATATGACCCAATAATGATCAACGAACCAAG
TTACCCCAGGGATAACAGCGCAATCCATTCCTAAAGTTCATATCAACGAA
TGGGTTTACGACCTCGATGTTGGATCAGGACACCCCAATGGTGCAACAAC
TATTAATGGTTCGTTTGTTCAACGATTAAA

>IBH31037perotensis_L2
ACATGGTAAGTCTACCGGAAGGTGGTCTTGGAA
TCAGAGTATAGCTTAATAAAAGCATTTTGTTTACACCAAAAAAATATCCA
TTTAGATTATTCTGATATTATAAATCTAGCCTAATATTTTACCCTCTTTT
ATCCCCCATAAATCATTTAAATATATTAGTATGAGTGACAGAAAATATAT
AAGCGCAATAAATATAGTACTGCAAAGGAAAGATGAAATAGAAATTAAAT
AAACAATAAAAATATAATAAAGCAAAGATTAATACTTGTACCTTTTGCAT
AATGGTCTAGCAAGTTTAACCCAACAAAAATATTTATGTTAGGACCCCCG
AAACCAAACGAGCTACCTCAAGGTAAATAATAATCTATCTCTGTGGCAAA
AGAGAGAGAAGACCTTGAGGTAGAGGCGAAAAACCAAACGAGCTTGGAGA
TATCTGGTTACTTGGGAAATGAATTAAGTTCAACTAAAAGTAAAATTACC
CAGAAGGACAAAATACTTTTAATATAATAAATTAGGGTACAGCCTATTTT
ATAAAGGGGACAGCCTATAAAAATGAATAAAGATATAAAATTATAACAAA
GTAGGCCTAAAAGCAGCCATCAAAAAAAGCGTCATAGCTTAATTATATAA
TTAAATTATTTTAATAAATAATCTAAATTTATTTAAACAACCAAGTTAAT
CTATTTATAGATAAACTACTACTAGAATTAGTAATAAGGAATACCTCTTA
ATACACATGTAAATCAGAATGAACCATCACTGATATCTAACGAAAATATT
TACTTTAACTGGAATTTAAATTTTATTAAACGTTCATCCAACACAGGCGT
ATAAAAGAAAGACTTAAAGCTTAAGAAGGAACTCGGCAAACTCAGGCTTC
GCCTGTTTACCAAAAACATCGCCTTTCGATAGATAAACATGAAAGGTACT
GCCTGCCCAGTGATAATTAATTTAACGGCCGCGGTATTATGACCGTGCAA
AGGTAGCATAATCACTTGTCTTTTAAATCAAGACCAGTATGAACGGCAAA
ACGAAAGCCTAACTGTCTCCTTAAGCTAGTCAATGAAATTGATTTTCTCG
TGCAGAAGCGAGAATATAAATATAAGACGAGAAGACCCTGTGGAGCTTTA
AAATAATATTATATAAGCATCTTATAATAATCTTAAGTTTAGGTTGGGGC
GACCATGAGGTAAAATAAAACCCTCAAGACAATAACTAGAAGTACTCTTC
AAATAAAAAGTAATACCTACATATGACCCAATAATGATCAACGAACCAAG
TTACCCCAGGGATAACAGCGCAATCCATTCCTAAAGTTCATATCAACGAA
TGGGTTTACGACCTCGATGTTGGATCAGGACACCCCAATGGTGCAACAAC
TATTAAT

>IBH31038perotensis_L2
AACATGGTAAGTCTACCGGAAGGTGGTCTTGGAA
TCAGAGTATAGCTTAATAAAAGCATTTTGTTTACACCAAAAAAATATCCA
TTTAGATTATTCTGATATTATAAATCTAGCCTAATATTTTACCCTCTTTT
ATCCCCCCATAAATCATTTAAATATATTAGTATGAGTGACAGAAAATATA
TAAGCGCAATAAATATAGTACTGCAAAGGAAAGATGAAATAGAAATTAAA
TAAACAATAAAAATATAATAAAGCAAAGATTAATACTTGTACCTTTTGCA
TAATGGTCTAGCAAGTTTAACCCAACAAAAATATTTATGTTAGGACCCCC
GAAACCAAACGAGCTACCTCAAGGTAAATAATAATCTATCTCTGTGGCAA
AAGAGAGAGAAGACCTTGAGGTAGAGGCGAAAAACCAAACGAGCTTGGAG
ATATCTGGTTACTTGGGAAATGAATTAAGTTCAACTAAAAGTAAAATTAC
CCAGAAGGACAAAATACTTTTAATATAATAAATTAGGGTACAGCCTATTT
TATAAAGGGGACAGCCTATAAAAATGAATAAAGATATAAAATTATAACAA
AGTAGGCCTAAAAGCAGCCATCAAAAAAGCGTCATAGCTTAATTATATAA
TTAAATTATTTTAATAAATAATCTAAATTTATTTAAACAACAAGGTAATC
TATTTATAGATAAACTACTACTAGAATTAGTAATAAGGAATACCTCTTAA
TACACATGTAAATCAGAATGAACCATCACTGATATCTAACGAAAATATTT
ACTTTAACTGGAATTTAAATTTTATTAAACGTTCATCCAACACAGGCGTA
TAAAAGAAAGACTTAAAGCTTAAGAAGGAACTCGGCAAACTCAGGCTTCG
CCTGTTTACCAAAAACATCGCCTTTCGATAGATAAACATGAAAGGTACTG
CCTGCCCAGTGATAATTAATTTAACGGCCGCGGTATTATGACCGTGCAAA
GGTAGCATAATCACTTGTCTTTTAAATCAAGACCAGTATGAACGGCAAAA
CGAAAGCCTAACTGTCTCCTTAAGCTAGTCAATGAAATTGATTTTCTCGT
GCAGAAGCGAGAATATAAATATAAGACGAGAAGACCCTGTGGAGCTTTAA
AATAATATTATATAAGCATCTTATAATAATCTTAAGTTTAGGTTGGGGCG
ACCATGAGGTAAAATAAAACCCTCAAGACAATAACTAGAAGTACTCTTCA
AATAAAAAGTAATACCTACATATGACCCAATAATGATCAACGAACCAAGT
TACCCCAGGGATAACAGCGCAATCCATTCCTAAAGTTCATATCAACGAAT
GGGTTTACGACCTCGATGTTGGATCAGGACACCCCAATGGTGCAACAACT
ATTAATGGTTCGTTTGTTCAACGATTAAA

>IBH31039perotensis_L2
AGAAGAGGAAAGTCGTAACATGGTAAGTCTACCGGAAGGTGGTCTTGGAA
TCAGAGTATAGCTTAATAAAAGCATTTTGTTTACACCAAAAAAATATCCA
TTTAGATTATTCTGATATTATAAATCTAGCCTAATATTTTACCCTCTTTT
ATCCCCCCATAAATCATTTAAATATATTAGTATGAGTGACAGAAAATATA
TAAGCGCAATAAATATAGTACTGCAAAGGAAAGATGAAATAGAAATTAAA
TAAACAATAAAAATATAATAAAGCAAAGATTAATACTTGTACCTTTTGCA
TAATGGTCTAGCAAGTTTAACCCAACAAAAATATTTATGTTAGGACCCCC
GAAACCAAACGAGCTACCTCAAGGTAAATAATAATCTATCTCTGTGGCAA
AAGAGAGAGAAGACCTTGAGGTAGAGGCGAAAAACCAAACGAGCTTGGAG
ATATCTGGTTACTTGGGAAATGAATTAAGTTCAACTAAAAGTAAAATTAC
CCAGAAGGACAAAATACTTTTAATATAATAAATTAGGGTACAGCCTATTT
TATAAAGGGGACAGCCTATAAAAATGAATAAAGATATAAAATTATAACAA
AGTAGGCCTAAAAGCAGCCATCAAAAAAGCGTCATAGCTTAATTATATAA
TTAAATTATTTTAATAAATAATCTAAATTTATTTAAACAACCAAGTTAAT
CTATTTATAGATAAACTACTACTAGAATTAGTAATAAGGAATACCTCTTA
ATACACATGTAAATCAGAATGAACCATCACTGATATCTAACGAAAATATT
TACTTTAACTGGAATTTAAATTTTATTAAACGTTCATCCAACACAGGCGT
ATAAAAGAAAGACTTAAAGCTTAAGAAGGAACTCGGCAAACTCAGGCTTC
GCCTGTTTACCAAAAACATCGCCTTTCGATAGATAAACATGAAAGGTACT
GCCTGCCCAGTGATAATTAATTTAACGGCCGCGGTATTATGACCGTGCAA
AGGTAGCATAATCACTTGTCTTTTAAATCAAGACCAGTATGAACGGCAAA
ACGAAAGCCTAACTGTCTCCTTAAGCTAGTCAATGAAATTGATTTTCTCG
TGCAGAAGCGAGAATATAAATATAAGACGAGAAGACCCTGTGGAGCTTTA
AAATAATATTATATAAGCATCTTATAATAATCTTAAGTTTAGGTTGGGGC
GACCATGAGGTAAAATAAAACCCTCAAGACAATAACTAGAAGTACTCTTC
AAATAAAAAGTAATACCTACATATGACCCAATAATGATCAACGAACCAAG
TTACCCCAGGGATAACAGCGCAATCCATTCCTAAAGTTCATATCAACGAA
TGGGTTTACGACCTCGATGTTGGATCAGGACACCCCAATGGTGCAACAAC
TATTAATGGTTCGTTTGTTCAACGATTAAA

>IBH31032perotensis_L2
AGAAGAGGAAAGTCGTAACATGGTAAGTCTACCGGAAGGTGGCCTTGGAA
TCAGAGTATAGCTTAATAAAAGCATTTTGTTTACACCAAAAAAATATCCA
TTTAGATTATTCTGATATTATAAATCTAGCCTAATATTTTACCCTCTTTT
ATCCCCCCATAAATCATTTAAATATATTAGTATGAGTGACAGAAAATATA
TAAGCGCAATAAATATAGTACTGCAAAGGAAAGATGAAATAGAAATTAAA
TAAACAATAAAAATATAATAAAGCAAAGATTAATACTTGTACCTTTTGCA
TAATGGTCTAGCAAGTTTAACCCAACAAAAATATTTATGTTAGGACCCCC
GAAACCAAACGAGCTACCTCAAGGCAAATAATAATCTATCTCTGTGGCAA
AAGAGAGAGAAGACCTTGAGGTAGAGGCGAAAAACCAAACGAGCTTGGAG
ATATCTGGTTACTTGGGAAATGAATTAAGTTCAACTAAAAGTAAAATTAC
CCAGAAGGACAAAATACTTTTAATATAATAAATTAGGGTACAGCCTATTT
TATAAAGGGAACAGCCTATAAAAATGAATAAAGATATAAAATTATAACAA
AGTAGGCCTAAAAGCAGCCATCAAAAAAAGCGTCATAGCTTAATTATATA
ATTAAATTATTTTAATAAATAATCTAAATTTATTTAAACAACCAAGTTAA
TCTATTTATAGATAAACTACTACTAGAATTAGTAATAAGGAATACCTCTT
AATACACATGTAAATCAGAATGAACCATCACTGATATCTAACGAAAATAT
TTACTTTAACTGGAATTTAAATTTTATTAAACGTTCATCCAACACAGGCG
TATAAAAGAAAGACTTAAAGCTTAAGAAGGAACTCGGCAAACTCAGGCTT
CGCCTGTTTACCAAAAACATCGCCTTTCGATAGATAAACATGAAAGGTCC
TGCCTGCCCAGTGATAATTAATTTAACGGCCGCGGTATTATGACCGTGCA
AAGGTAGCATAATCACTTGTCTTTTAAATCAAGACCAGTATGAACGGCAA
AACGAAAGCCTAACTGTCTCCTTAAGCTAGTCAATGAAATTGATTTTCTC
GTGCAGAAGCGAGAATATAAATATAAGACGAGAAGACCCTGTGGAGCTTT
AAAATAATATTATATAAGCATCTTATAATAATCTTAAGTTTAGGTTGGGG
CGACCATGAGGTAAAATAAAACCCTCAAGACAATAACTAGAAGTACTCTT
CAAATAAAAAGTAATACCTACATATGACCCAATAATGATCAACGAACCAA
GTTACCCCAGGGATAACAGCGCAATCCATTCCTAAAGTTCATATCAACGA
ATGGGTTTACGACCTCGATGTTGGATCAGGACACCCCAATGGTGCAACAA
CTATTAATGGTTCGTTTGTTCAACGATTAAA

>IBH31033perotensis_L2
AGAAGAGGAAAGTCGTAACATGGTAAGTCTACCGGAAGGTGGCCTTGGAA
TCAGAGTATAGCTTAATAAAAGCATTTTGTTTACACCAAAAAAATATCCA
TTTAGATTATTCTGATATTATAAATCTAGCCTAATATTTTACCCTCTTTT
ATCCCCCCATAAATCATTTAAATATATTAGTATGAGTGACAGAAAATATA
TAAGCGCAATAAATATAGTACTGCAAAGGAAAGATGAAATAGAAATTAAA
TAAACAATAAAAATATAATAAAGCAAAGATTAATACTTGTACCTTTTGCA
TAATGGTCTAGCAAGTTTAACCCAACAAAAATATTTATGTTAGGACCCCC
GAAACCAAACGAGCTACCTCAAGGCAAATAATAATCTATCTCTGTGGCAA
AAGAGAGAGAAGACCTTGAGGTAGAGGCGAAAAACCAAACGAGCTTGGAG
ATATCTGGTTACTTGGGAAATGAATTAAGTTCAACTAAAAGTAAAATTAC
CCAGAAGGACAAAATACTTTTAATATAATAAATTAGGGTACAGCCTATTT
TATAAAGGGAACAGCCTATAAAAATGAATAAAGATATAAAATTATAACAA
AGTAGGCCTAAAAGCAGCCATCAAAAAAGCGTCATAGCTTAATTATATAA
TTAAATTATTTTAATAAATAATCTAAATTTATTTAAACAACCAAGTTATT
CTATTTATAGATAAACTACTACTAGAATTAGTAATAAGGAATACCTCTTA
ATACACATGTAAATCAGAATGAACCATCACTGATATCTAACGAAAATATT
TACTTTAACTGGAATTTAAATTTTATTAAACGTTCATCCAACACAGGCGT
ATAAAAGAAAGACTTAAAGCTTAAGAAGGAACTCGGCAAACTCAGGCTTC
GCCTGTTTACCAAAAACATCGCCTTTCGATAGATAAACATGAAAGGTCCT
GCCTGCCCAGTGATAATTAATTTAACGGCCGCGGTATTATGACCGTGCAA
AGGTAGCATAATCACTTGTCTTTTAAATCAAGACCAGTATGAACGGCAAA
ACGAAAGCCTAACTGTCTCCTTAAGCTAGTCAATGAAATTGATTTTCTCG
TGCAGAAGCGAGAATATAAATATAAGACGAGAAGACCCTGTGGAGCTTTA
AAATAATATTATATAAGCATCTTATAATAATCTTAAGTTTAGGTTGGGGC
GACCATGAGGTAAAATAAAACCCTCAAGACAATAACTAGAAGTACTCTTC
AAATAAAAAGTAATACCTACATATGACCCAATAATGATCAACGAACCAAG
TTACCCCAGGGATAACAGCGCAATCCATTCCTAAAGTTCATATCAACGAA
TGGGTTTACGACCTCGATGTTGGATCAGGACACCCCAATGGTGCAACAAC
TATTAATGGTTCGTTTGTTCAACGATTAAA

>IBH31030totonacus_L2
AGAAGAGGAAAGTCGTAACATGGTAAGTCTACCGGAAGGTGGCCTTGGAA
TCAGAATATAGCTTAATAAAAGCATTTTGTTTACACCAAAAAAATATCCA
TTTAGATTATTCTGATATTATAAATCTAGCCTAATATTTTACCCCCTTTT
TACCCTCCCTATAAATCATTTAAATATACTAGTATGAGTGACAGAAAATA
TATGAGCGCAATAAATATAGTACTGCAAAGGAAAGATGAAATAGAAATTA
AATAAACAATAAAAATATAACAAAGCAAAGATTAACACTTATACCTTTTG
CATAATGGTCTAGCAAGTTTAATCCAACAAAAATATTTATGTTAGGACCC
CCGAAACCAAACGAGCTACCTTAAGGCAGATATAATCTATCTCTGTGGCA
AAAGAGAGAGAAGACCCTTAGGTAGAGGCGAAAAACCAAACGAGCTTGGA
GATATCTGGTTACTTGGGAAATGAATTAAGTTCAACTAAAAGTAAAATTA
CCCAGAAGGACAAAATACTTTTGATATAATAAATTAGGGTACAGCCTATT
TTATAAAGGGGACAGCCTATAAAAATGAATAAAGATATAAAATTATAACA
AAGTAGGCCTAAAAGCAGCCATCAAAAAAAGCGTCACAGCTTAATTATAT
AATTAAATTATTTTAATATATAATCTAAATTCACTTAAACAACCAAGTTA
ATCTATTTATAGATAAACTACTACTAGAATTAGTAATAAGGAATACCTCT
TAATACATATGTAAATCAGAACGAACCCTCACTGATACCTAACGAAAATA
TTTATTTTAACTGGGGTTTAAATTTTATTTAACGTTCATCCAACACAGGT
GTATAAAAGAAAGACTTAAAGCTTAAGAAGGAACTCGGCAAACTCAGGCT
TCGCCTGTTTACCAAAAACATCGCCTTTCGGCACATAAACATGAAAGGTC
CTGCCTGCCCAGTGATAATTAATTTAACGGCCGCGGTATTATGACCGTGC
AAAGGTAGCATAATCACTTGTCTTTTAAATCAAGACCAGTATGAATGGCA
AAACGAAAGCCCAACTGTCTCCTTAAGTTAGTCAATGAAATTGATTTTCT
CGTGCAGAAGCGAGAATATAAATATAAGACGAGAAGACCCTGTGGAGCTT
TAAAATAATCTTATATAAGTATCTTATAATAATCTTAAGTTTAGGTTGGG
GCGACCATGAGGTAAAATAAAACCCTCAAGACAATAACTAGAAGTACTCT
TCAAATAAAAAGTAATATTTACATATGATCCAATAATGATCAACGAACCA
AGTTACCCCAGGGATAACAGCGCAATCCATTCCTAAAGTTCATATCAACG
AATGGGTTTACGACCTCGATGTTGGATCAGGACACCCCAATGGTGCAACA
ACTATTAAAGGTTCCGTTGTTCAACGATTAAA

>IBH31031totonacus_L2
AGGAAAGTCGTAACATGGTAAGTCTACCGGAAGGTGGCCTTGGAA
TCAGAATATAGCTTAATAAAAGCATTTTGTTTACACCAAAAAAATATCCA
TTTAGATTATTCTGATATTATAAATCTAGCCTAATATTTTACCCCCTTTT
TACCCTCCCTATAAATCATTTAAATATACTAGTATGAGTGACAGAAAATA
TATGAGCGCAATAAATATAGTACTGCAAAGGAAAGATGAAATAGAAATTA
AATAAACAATAAAAATATAACAAAGCAAAGATTAACACTTATACCTTTTG
CATAATGGTCTAGCAAGTTTAATCCAACAAAAATATTTATGTTAGGACCC
CCGAAACCAAACGAGCTACCTTAAGGCAGATATAATCTATCTCTGTGGCA
AAAGAGAGAGAAGACCCTTAGGTAGAGGCGAAAAACCAAACGAGCTTGGA
GATATCTGGTTACTTGGGAAATGAATTAAGTTCAACTAAAAGTAAAATTA
CCCAGAAGGACAAAATACTTTTGATATAATAAATTAGGGTACAGCCTATT
TTATAAAGGGGACAGCCTATAAAAATGAATAAAGATATAAAATTATAACA
AAGTAGGCCTAAAAGCAGCCATCAAAAAAGCGTCACAGCTTAATTATATA
ATTAAATTATTTTAATATATAATCTAAATTCACTTAAACAACCAAGTTAA
TCTATTTATAGATAAACTACTACTAGAATTAGTAATAAGGAATACCTCTT
AATACATATGTAAATCAGAACGAACCCTCACTGATACCTAACGAAAATAT
TTATTTTAACTGGGGTTTAAATTTTATTTAACGTTCATCCAACACAGGTG
TATAAAAGAAAGACTTAAAGCTTAAGAAGGAACTCGGCAAACTCAGGCTT
CGCCTGTTTACCAAAAACATCGCCTTTCGGCACATAAACATGAAAGGTCC
TGCCTGCCCAGTGATAATTAATTTAACGGCCGCGGTATTATGACCGTGCA
AAGGTAGCATAATCACTTGTCTTTTAAATCAAGACCAGTATGAATGGCAA
AACGAAAGCCCAACTGTCTCCTTAAGTTAGTCAATGAAATTGATTTTCTC
GTGCAGAAGCGAGAATATAAATATAAGACGAGAAGACCCTGTGGAGCTTT
AAAATAATCTTATATAAGTATCTTATAATAATCTTAAGTTTAGGTTGGGG
CGACCATGAGGTAAAATAAAACCCTCAAGACAATAACTAGAAGTACTCTT
CAAATAAAAAGTAATATTTACATATGATCCAATAATGATCAACGAACCAA
GTTACCCCAGGGATAACAGCGCAATCCATTCCTAAAGTTCATATCAACGA
ATGGGTTTACGACCTCGATGTTGGATCAGGACACCCCAATGGTGCAACAA
CTATTAAAG

>GP1650Thorius_L2
AATAGAGGAAAGTCGTAACATGGTAAGTCTACCGGAAGGTGGCCTTGGAA
CGGAATATAGCTTAAACAAAGCATTTTGCTTACACCAAAAAAATATCTAT
TATAGATTATTCTGAATTGCAAACTTAGCCGAACACCTTAAAACCCAATA
TTATAACAAAACCATTTTCATGTGTAAGTATGGGCGATAGAAAACTTATC
TGCGCAATAAATATAGTACTGTAAAGGAAAAATGAAATAGAAATTAAATA
AACCATAAAAATATTATAAAGCAAAGATAAATACTCGTACCTTTTGCATC
ATGGCCTAGCAAGTCTAACCCGACAAAAAGAATTTTAACCGGACACCCCG
AAACCAGACGAGCTACCTTGTGGGCAACAATATGAGCAAATCTCCTCCCT
GTGGCAAAATGGAGGAAAGACCCCAAGGTAGTAGGTGACAAGCCTACCGA
GCCTGGATATAGCTGGTTACTTGAAAATGAATTTAAGTTCAACTAAAGGC
AAATAAACTAACAAGGAAAACCTTCACCTTTATTATAACCAATTAGGGTA
CAGCCTAATTAGTAAGGGATACAACCCATATTAATGGATAATGATTATAT
ATACTAAGAATGCATAGCCCAGTGGGCCTAAAAGCAGCCACCACAATAAT
ATCGTCAAAGATTAACTCATGCATATTCCACTATCTCAATAAAACATCTA
AACCCAATAACACAATCAAGTTAATCTATTAATAGATAAATTATTTCTAG
GATGAGTAATAAGGAAACTTCCTCTATAATACACGTGTAAATCAGAACGG
ACCTGCCACCGATAATTAACGATTACTTATAATATATAATCAAGAATATA
TATATATATTTTAACCGTTAACCCAACACAGGATTATTAAAGAAAAACCA
AAAGTATGGAAAGGAACTCGGCAAATCAGGCTTCGCCTGTTTACCAAAAA
CATCGCCTTTTGATTTATTAACATAAAAGGTCCTGCCTGCCCAGTGACAA
TTGTTCAACGGCCGCGGTATTATGACCGTGCAAAGGTAGCGTAATCACTT
GTCCTTTAAATAAAGACCAGTATGAACGGCAAGACGAAAGCCTAACTGTC
TCTTCACACTAGTTAATGAAATTAATTTTTCCGTGCAGAAGCGGAAATAT
TACTATAAGACGAGAAGACCCTGTGGAGCTTTAAGTTAAAACTAATTATT
TAATATAATATAGCTAAAACTTTAGGTTGGGGCGACCGCGAGGTAAAATA
AAACCCTCTAGATAAAATATTAGAAGGACACTTCAAACAAACAAAAATTT
GATATATTGACCCAAAAATTGATCAACGAACCAAGTTACCCCAGGGATAA
CAGCGCAATCCACTCACAGAGTCCTTATCGACGAGTGGGTTTACGACCTC
GATGTTGGATCAGGACCTCCAAATAATGTAACAATTATTAAAGGTTCGTT
GTCAACGATT
